# Supplementary material for: The Tetragnatha kauaiensis Genome Sheds Light on the Origins of Genomic Novelty in Spiders
Source: Genome Biol Evol. 2021 Nov 26;13(12):evab262. doi: 10.1093/gbe/evab262 (PMC8693713; doi:10.1093/gbe/evab262)
Supplement: evab262_Supplementary_Data [file evab262_supplementary_data.zip]

Archive with 3 entries (3 files):
- alignments_tarball.tgz
- SupplementaryTables.xlsx
- supplementary_Figures_Merged.pdf
