# Supplementary material for: The Tetragnatha kauaiensis Genome Sheds Light on the Origins of Genomic Novelty in Spiders
Source: Genome Biol Evol. 2021 Nov 26;13(12):evab262. doi: 10.1093/gbe/evab262 (PMC8693713; doi:10.1093/gbe/evab262)
Supplement: evab262_Supplementary_Data [file evab262_supplementary_data.zip › SupplementaryTables.xlsx]

## Sheet: Suppl.Table1
Supplementary Table 1: Spider genomes available by October 2019.
ID	species	Family	order	NCBI URL	N_50 (contig)	N_50 (scaffold)	Comments
01	Stegodyphus mimosarum	Eresidae	Araneae	NCBI	17272	456729
-	Loxosceles reclusa	Sicariidae	Araneae	NCBI	1834	63 kb
02	Latrodectus hesperus	Theridiidae	Araneae	FTP	15961	39 kb
03	Parasteatoda tepidariorum	Theridiidae	Araneae	FTP	66479	4,05 mb
04	Trichonephila clavipes	Araneidae	Araneae	NCBI	7993	62,9 kb
05	Dysdera silvatica	Dysderidae	Araneae	GigaDB	25709	38 kb
06	Araneus ventricosus	Araneidae	Araneae	NCBI		59619
-	Acanthoscurria geniculata	Araneidae	Araneae	-	277	47827
07	Argiope bruennichi	Araneidae	Araneae	-		124 mb	Kindly provided by Monica Scheffer before publication.
08	Centruroides sculpturatus	Buthidae	Scorpiones	NCBI	52294	537 kb	Selected as the 'best' scorpion genome available (outgroup)

## Sheet: Suppl.Table2
Supplementary Table 2: Summary of the downloaded genomes, as provided by the Assemblathon script
	Argiope bruneichii	Araneus ventricosus	Centruroides sculpturatus	Dysdera silvatica	Latrodectus hesperus	Trichonephila clavipes	Parasteatoda tepiorarium	Tetragnatha kauaiensis	Stegodyphus mimosarum
Number of scaffolds	2231	300721	8338	65202	151814	180236	16533	3925	68653
Total size of scaffolds	1670285661	3656621265	925474958	1359266291	1137104656	2439301466	1445396121	1085571486	2738704917
Longest scaffold	143171375	9335346	2582316	340047	540667	1655743	27004647	10558847	4549800
Shortest scaffold	1747	609	255	1001	278	200	716	878	200
Number of scaffolds > 1K nt	2231 (100%)	300431 (99.90%)	8254 (99%)	65202 (100%)	144380 (95.1%)	179889 (99.8%)	16438 (99.4%)	3687 (93.9%)	18235 (26.6%)
Number of scaffolds > 10K nt	828 (37.10%)	55522 (18.5%)	3503 (42%)	36430 (55.9%)	26551 (17.5%)	42362 (23.5%)	3043 (18.4%)	1395 (35.5%)	10644 (15.5%)
Number of scaffolds > 100K nt	17 (0.8%)	5067 (1.7%)	1932 (23.2%)	1090 (1.7%)	658 (0.4%)	5001 (2.8%)	624 (3.8%)	1009 (25.7%)	6425 (9.4%)
Number of scaffolds > 1M nt	13 (0.6%)	202 (0.1%)	143 (1.7%)	0 (0%)	0 (0%)	2 (0%)	316 (1.9%)	351 (8.9%)	316 (0.5%)
Number of scaffolds > 10M nt	13 (0.6%)	0 (0%)	0 (0%)	0 (0%)	0 (0%)	0 (0%)	21 (0.1%)	2 (0.1%)	0 (0%)
Mean scaffold size	748671	12160	110995	20847	7490	13534	87425	276579	39892
Median scaffold size	8215	3249	7377	12171	3757	3079	4185	2386	356
N50 scaffold length	124235998	59619	537465	38017	13889	62959	4055356	1906253	480636
L50 scaffold count	7	9086	523	10436	17054	9532	94	159	1734
scaffold %A	35.31	32.92	32.58	32.45	22.82	24.62	28.77	19.3	32.64
scaffold %C	14.66	15.95	14.05	17.41	9.14	11.38	12.02	9.66	16.54
scaffold %G	14.64	15.95	14.06	17.42	9.13	11.37	12.01	9.67	16.54
scaffold %T	35.31	32.92	32.56	32.47	22.8	24.64	28.77	19.33	32.65
scaffold %N	0.07	2.25	6.75	0.26	36.12	28	18.44	41.95	1.63
scaffold %non-ACGTN	0	0	0	0	0	0	0	0.1	0
Number of scaffold non-ACGTN nt	0	0	0	1	0	0	0	1077119	0
Percentage of assembly in scaffolded contigs	0.985	0.513	0.968	0.471	0.956	0.932	0.992	0.996	0.974
Percentage of assembly in unscaffolded contigs	0.015	0.487	0.032	0.529	0.044	0.068	0.008	0.004	0.026
Average number of contigs per scaffold	6.2	1.2	4.2	1.3	3	2.6	16	33.7	2.2
Average length of break (>25 Ns) between contigs in scaffold	100	1714	2311	170	1337	2396	1077	3544	523
Number of contigs	13922	348423	35303	85882	458935	465207	263908	132391	153061
Number of contigs in scaffolds	11714	79680	30641	35115	421643	373900	258121	130024	94778
Number of contigs not in scaffolds	2208	268743	4662	50767	37292	91307	5787	2367	58283
Total size of contigs	1669116561	3574819664	863138490	1355750253	726413987	1756401981	1178905069	630271764	2694516452
Longest contig	2039454	2553828	494538	247864	77403	608757	177420	126395	449154
Shortest contig	1747	47	134	90	90	37	11	34	65
Number of contigs > 1K nt	13922 (100%)	331254 (95.1%)	34345 (97.3%)	85825 (99.9%)	226153 (49.3%)	367369 (79%)	188753 (71.5%)	121125 (91.5%)	97003 (63.4%)
Number of contigs > 10K nt	11188 (80.4%)	69182 (19.9%)	18862 (53.4%)	43182 (50.3%)	7093 (1.5%)	43200 (9.3%)	31534 (11.9%)	15331 (11.6%)	63228 (41.3%)
Number of contigs > 100K nt	4982 (35.8%)	4703 (1.3%)	1358 (3.8%)	359 (0.4%)	0 (0%)	32 (0%)	26 (0%)	10 (0%)	3331 (2.2%)
Number of contigs > 1M nt	70 (0.5%)	23 (0%)	0 (0%)	0 (0%)	0 (0%)	0 (0%)	0 (0%)	0 (0%)	0 (0%)
Number of contigs > 10M nt	0 (0%)	0 (0%)	0 (0%)	0 (0%)	0 (0%)	0 (0%)	0 (0%)	0 (0%)	0 (0%)
Mean contig size	119891	10260	24449	15786	1583	3776	4467	4761	17604
Median contig size	49015	3172	11430	10070	989	1735	1927	2684	5046
N50 contig length	284772	36079	53027	25709	2223	8054	10147	8246	49730
L50 contig count	1702	19536	4695	15327	64685	61090	30896	20425	16606
contig %A	35.34	33.68	34.93	32.53	35.72	34.19	35.27	33.23	33.18
contig %C	14.67	16.31	15.07	17.46	14.3	15.8	14.73	16.65	16.81
contig %G	14.65	16.32	15.07	17.46	14.29	15.79	14.73	16.65	16.81
contig %T	35.33	33.68	34.92	32.55	35.69	34.21	35.27	33.29	33.19
contig %N	0	0.02	0.01	0	0	0	0	0.01	0.01
contig %non-ACGTN	0	0	0	0	0	0	0	0.17	0
Number of contig non-ACGTN nt	0	0	0	1	0	0	0	1077119	0

## Sheet: Suppl.Table3
Supplementary Table 3: Genome annotation statistics for the different genomes. Each sheet has information for different genomes. Araneus ventricosus was not included since no general feature format file (gff) was available. Generated using AGAT
	Argiope bruennichi	Dysdera silvatica	Latrodectus hesperus	Trichonephila clavipes	Parasteatoda tepidariorum	Tetragnatha kauaiensis	Stegodyphus mimosarum
Number of genes	23270	48619	17364	22738	18602	38907	27135
Number of mrnas	23270	48619	17364	22738	18602	42746	27135
Number of mrnas with utr both sides	23257	3769	3704	2662	13778	9	-
Number of mrnas with at least one utr	23270	14197	10155	6675	16405	465	-
Number of cdss	23270	48619	17364	22738	18602	42746	27135
Number of exons	165739	185727	73609	71831	145610	213695	117433
Number of five_prime_utrs	23264	10074	8685	4250	15396	265	-
Number of introns	129436	-	-	-	-	171423	-
Number of start_codons	23208	-	-	-	-	42365	-
Number of stop_codons	23206	-	-	-	-	42459	-
Number of three_prime_utrs	23263	7892	5174	5087	14787	209	-
Number of transcription_end_sites	23195	-	-	-	-	-	-
Number of exon in cds	152285	180811	71252	68886	138916	213695	117433
Number of exon in five_prime_utr	32414	12916	10367	6248	20922	265	-
Number of exon in three_prime_utr	27110	9854	5806	5955	15668	209	-
Number of intron in cds	129015	132192	53888	46148	120314	170949	90298
Number of intron in exon	142469	137108	56245	49093	127008	170949	90298
Number of intron in five_prime_utr	9150	2842	1682	1998	5526	-	-
Number of intron in intron	111248	-	-	-	-	144429	-
Number of intron in three_prime_utr	3847	1962	632	868	881	-	-
Number of single exon gene	3826	5295	1520	9843	2259	15824	6701
Number of single exon mrna	3826	5295	1520	9843	2259	15928	6701
mean mrnas per gene	1	1	1	1	1	1.1	1
mean cdss per mrna	1	1	1	1	1	1	1
mean exons per mrna	7.1	3.8	4.2	3.2	7.8	5	4.3
mean five_prime_utrs per mrna	1	0.2	0.5	0.2	0.8	0	-
mean introns per mrna	5.6	0.2	0.3	-	-	4	-
mean start_codons per mrna	1	-	-	-	-	1	-
mean stop_codons per mrna	1	-	-	-	-	1	-
mean three_prime_utrs per mrna	1	-	-	0.2	0.8	0	-
mean transcription_end_sites per mrna	1	-	-	-	-	-	-
mean exons per cds	6.5	3.7	4.1	3	7.5	5	4.3
mean exons per five_prime_utr	1.4	1.3	1.2	1.5	1.4	1	-
mean exons per three_prime_utr	1.2	1.2	1.1	1.2	1.1	1	-
mean introns in cdss per mrna	5.5	2.7	3.1	2	6.5	4	3.3
mean introns in exons per mrna	6.1	2.8	3.2	2.2	6.8	4	3.3
mean introns in five_prime_utrs per mrna	0.4	0.1	0.1	0.1	0.3	-	-
mean introns in introns per mrna	4.8	-	-	-	-	3.4	-
mean introns in three_prime_utrs per mrna	0.2	0	0	0	0	-	-
Total gene length	655818277	413476165	145859295	105192193	643858192	290369064	603754936
Total mrna length	650710776	413476165	145859295	105192193	625302500	387402664	603754936
Total cds length	30221540	32390208	12003708	21098847	27564952	41209078	23190480
Total exon length	36140036	37593645	22013946	26559093	42076063	42075234	23190480
Total five_prime_utr length	2853176	1346764	3837512	1287411	3336585	583669	-
Total intron length	536614426	-	-	-	-	346193586	-
Total start_codon length	69624	-	-	-	-	127095	-
Total stop_codon length	69618	-	-	-	-	127377	-
Total three_prime_utr length	3065320	3856673	6172726	4172835	11174526	282487	-
Total transcription_end_site length	23195	-	-	-	-	-	-
Total intron length per cds	534598820	362863294	117400866	72718508	497843092	345498379	580654754
Total intron length per exon	614713209	376019628	123901594	78682193	583353445	345498379	580654754
Total intron length per five_prime_utr	66230174	8633408	4884721	4204876	78344405	-	-
Total intron length per intron	17647135	-	-	-	-	22010583	-
Total intron length per three_prime_utr	12126325	4123949	1485336	1536036	4421268	-	-
mean gene length	28182	8504	8400	4626	34612	7463	22250
mean mrna length	27963	8504	8400	4626	33614	9062	22250
mean cds length	1298	666	691	927	1481	964	854
mean exon length	218	202	299	369	288	196	197
mean five_prime_utr length	122	133	441	302	216	2202	-
mean intron length	4145	-	-	-	-	2019	-
mean start_codon length	3	-	-	-	-	3	-
mean stop_codon length	3	-	-	-	-	3	-
mean three_prime_utr length	131	488	1193	820	755	1351	-
mean transcription_end_site length	1	-	-	-	-	-	-
mean cds piece length	198	179	168	306	198	192	197
mean five_prime_utr piece length	88	104	370	206	159	2202	-
mean three_prime_utr piece length	113	391	1063	700	713	1351	-
mean intron in cds length	4143	2744	2178	1575	4137	2021	6430
mean intron in exon length	4314	2742	2202	1602	4593	2021	6430
mean intron in five_prime_utr length	7238	3037	2904	2104	14177	-	-
mean intron in intron length	158	-	-	-	-	152	-
mean intron in three_prime_utr length	3152	2101	2350	1769	5018	-	-
% of genome covered by gene	39.3	30.4	12.8	4.3	44.5	26.7	22
% of genome covered by mrna	39	30.4	12.8	4.3	43.3	35.7	22
% of genome covered by cds	1.8	2.4	1.1	0.9	1.9	3.8	0.8
% of genome covered by exon	2.2	2.8	1.9	1.1	2.9	3.9	0.8
% of genome covered by five_prime_utr	0.2	0.1	0.3	0.1	0.2	0.1	-
% of genome covered by intron	32.1	-	-	-	-	31.9	-
% of genome covered by start_codon	0	0.3	0.5	-	-	0	-
% of genome covered by stop_codon	0	26.7	10.3	-	-	0	-
% of genome covered by three_prime_utr	0.2	27.7	10.9	0.2	0.8	0	-
% of genome covered by transcription_end_site	0	-	-	-	-	-	-
% of genome covered by intron from cds	32	-	-	3	34.4	31.8	21.2
% of genome covered by intron from exon	36.8	-	-	3.2	40.4	31.8	21.2
% of genome covered by intron from five_prime_utr	4	0.6	0.4	0.2	5.4	-	-
% of genome covered by intron from intron	1.1	-	-	-	-	2	-
% of genome covered by intron from three_prime_utr	0.7	0.3	0.1	0.1	0.3		-
Longest genes	479152	228340	135058	106913	1023770	208580	559500
Longest mrnas	479152	228340	135058	106913	1023770	208580	559500
Longest cdss	48957	23085	15273	18462	53579	53886	15000
Longest exons	23154	14605	17004	18584	18855	18946	14588
Longest five_prime_utrs	16125	5838	11363	6669	4631	18796	-
Longest introns	347269	-	-	-	-	97536	-
Longest start_codons	3	-	-	-	-	3	-
Longest stop_codons	3	-	-	-	-	3	-
Longest three_prime_utrs	22514	8298	16944	9731	13937	11194	-
Longest transcription_end_sites	1	-	-	-	-	-	-
Longest cds piece	13956	14605	8898	17820	18855	13314	14588
Longest five_prime_utr piece	16125	3465	9112	6105	4631	18796	-
Longest three_prime_utr piece	22514	8298	16944	9731	13937	11194	-
Longest intron into cds part	347270	144881	35275	18346	588396	97537	266653
Longest intron into exon part	347270	144881	35275	20160	588396	97537	266653
Longest intron into five_prime_utr part	216781	45008	19814	13538	552762	-	-
Longest intron into intron part	13957	-	-	-	-	13315	-
Longest intron into three_prime_utr part	87799	29730	19071	20160	108051	-	-
Shortest genes	254	123	90	84	95	75	48
Shortest mrnas	254	123	90	84	95	75	48
Shortest cdss	14	3	39	18	50	32	24
Shortest exons	3	3	1	3	2	3	1
Shortest five_prime_utrs	1	1	1	1	1	54	-
Shortest introns	20	-	-	-	-	5	-
Shortest start_codons	3	-	-	-	-	3	-
Shortest stop_codons	3	-	-	-	-	3	-
Shortest three_prime_utrs	2	1	1	3	1	5	-
Shortest transcription_end_sites	1	-	-	-	-	-	-
Shortest cds piece	3	1	1	1	1	3	1
Shortest five_prime_utr piece	1	1	1	1	1	54	-
Shortest three_prime_utr piece	1	1	1	1	1	5	-
Shortest intron into cds part	57	5	5	11	2	61	52
Shortest intron into exon part	56	5	5	11	2	61	52
Shortest intron into five_prime_utr part	56	6	11	13	31	-	-
Shortest intron into intron part	5	-	-	-	-	5	-
Shortest intron into three_prime_utr part	60	9	11	17	31	-	-

## Sheet: Suppl.Table4
Supplementary Table 4: BLAST similarity values for different hox copies. Candidate HOX genes were selected based on identity values when compared to the Parasteatoda HOX genes (only identities of >= 95% are shown).
Hox	Genome	Candidate HOX genes based on identity	identity (95% cut-off)	Identity estimated using
1	Tetragnatha kauaiensis	no candidate	-	-
1	Araneus ventricosus	no candidate	-	-
1	Argiope bruennichi	no candidate	-	-
1	Dysdera silvatica	DYSDE.DSIL_00015534-RA	56/57 (98%)	Hox1_lab-B
1	Parasteatoda tepidariorum	PARAS.PTEP016667-PA	57/57 (100%)	Hox1_lab-A
1	Parasteatoda tepidariorum	PARAS.PTEP005696-PA	57/57 (100%)	Hox1_lab-B
1	Latrodectus hesperus	LATRO.LHES012802-PA	40/41 (98%)	Hox1_lab-B
1	Latrodectus hesperus	LATRO.LHES007237-PA	55/57 (96%)	Hox1_lab-B
1	Stegodyphus mimosarum	STEGO.KFM65389.1	53/56 (95%)	Hox1_lab-B
1	Nephila clavipes	TRICH.PRD32914.1	54/56 (96%)	Hox1_lab-B
2	Tetragnatha kauaiensis	TETRA.g37618.t1	58/59 (98%)	Hox2_Pb-A
2	Tetragnatha kauaiensis	TETRA.g13681.t1	58/59 (98%)	Hox2_Pb-B
2	Araneus ventricosus	ARANE.GBL91704.1	59/59 (100%)	Hox2_Pb-B
2	Argiope bruennichi	ARGIO.g1127.t1	59/59 (100%)	Hox2_Pb-A
2	Argiope bruennichi	ARGIO.g11145.t1	59/59 (100%)	Hox2_Pb-B
2	Dysdera silvatica	DYSDE.DSIL_00014270-RA	59/59 (100%)	Hox2_Pb-A
2	Dysdera silvatica	DYSDE.DSIL_00010493-RA	59/59 (100%)	Hox2_Pb-A
2	Parasteatoda tepidariorum	PARAS.PTEP016665-PA	59/59 (100%)	Hox2_Pb-A
2	Parasteatoda tepidariorum	PARAS.PTEP005694-PA	59/59 (100%)	Hox2_Pb-B
2	Latrodectus hesperus	LATRO.LHES004171-PA	59/59 (100%)	Hox2_Pb-A
2	Latrodectus hesperus	LATRO.LHES016271-PA	59/59 (100%)	Hox2_Pb-B
2	Stegodyphus mimosarum	STEGO.KFM75085.1	59/59 (100%)	Hox2_Pb-A
2	Stegodyphus mimosarum	STEGO.KFM57773.1	59/59 (100%)	Hox2_Pb-B
2	Nephila clavipes	TRICH.PRD33877.1	59/59 (100%)	Hox2_Pb-A
2	Nephila clavipes	TRICH.PRD26377.1	59/59 (100%)	Hox2_Pb-B
3	Tetragnatha kauaiensis	TETRA.g13693.t1	57/59 (97%)	Hox3-A
3	Araneus ventricosus	ARANE.GBL91716.1	59/59 (100%)	Hox3-A
3	Argiope bruennichi	ARGIO.g11144.t1	59/59 (100%)	Hox3-A
3	Dysdera silvatica	DYSDE.DSIL_00024104-RA	57/59 (97%)	Hox3-A
3	Parasteatoda tepidariorum	PARAS.PTEP005692-PA	59/59 (100%)	Hox3-A
3	Parasteatoda tepidariorum	PARAS.PTEP020568-PA	51/51 (100%)	Hox3-B
3	Latrodectus hesperus	no candidate	-	-
3	Stegodyphus mimosarum	STEGO.KFM57775.1	59/59 (100%)	Hox3-A
3	Nephila clavipes	no candidate	-	-
4	Tetragnatha kauaiensis	TETRA.g37637.t1	59/59 (100%)	Hox4_Dfd-A
4	Tetragnatha kauaiensis	TETRA.g13705.t1	59/59 (100%)	Hox4_Dfd-B
4	Araneus ventricosus	ARANE.GBN49627.1	58/59 (98%)	Hox4_Dfd-A
4	Araneus ventricosus	ARANE.GBN49617.1	58/59 (98%)	Hox4_Dfd-A
4	Araneus ventricosus	ARANE.GBN50650.1	58/59 (98%)	Hox4_Dfd-A
4	Araneus ventricosus	ARANE.GBN50458.1	58/59 (98%)	Hox4_Dfd-A
4	Argiope bruennichi	ARGIO.g1124.t1	58/59 (98%)	Hox4_Dfd-A
4	Argiope bruennichi	ARGIO.g11138.t1	59/59 (100%)	Hox4_Dfd-B
4	Dysdera silvatica	DYSDE.DSIL_00015686-RA	59/59 (100%)	Hox4_Dfd-B
4	Parasteatoda tepidariorum	PARAS.PTEP001747-PA	59/59 (100%)	Hox4_Dfd-A
4	Parasteatoda tepidariorum	PARAS.PTEP018648-PA	59/59 (100%)	Hox4_Dfd-B
4	Latrodectus hesperus	LATRO.LHES009427-PA	59/59 (100%)	Hox4_Dfd-A
4	Latrodectus hesperus	LATRO.LHES012320-PA	59/59 (100%)	Hox4_Dfd-B
4	Stegodyphus mimosarum	STEGO.KFM78039.1	59/59 (100%)	Hox4_Dfd-A
4	Stegodyphus mimosarum	STEGO.KFM66283.1	59/59 (100%)	Hox4_Dfd-B
4	Nephila clavipes	TRICH.PRD37410.1	59/59 (100%)	Hox4_Dfd-B
5	Tetragnatha kauaiensis	TETRA.g13713.t1	59/59 (100%)	Hox5_Scr-A/B
5	Araneus ventricosus	ARANE.GBM01830.1	59/59 (100%)	Hox5_Scr-A/B
5	Araneus ventricosus	ARANE.GBN00007.1	59/59 (100%)	Hox5_Scr-A/B
5	Argiope bruennichi	ARGIO.g11135.t1	59/59 (100%)	Hox5_Scr-A/B
5	Argiope bruennichi	ARGIO.g1122.t1	59/59 (100%)	Hox5_Scr-A/B
5	Dysdera silvatica	DYSDE.DSIL_00023025-RA	59/59 (100%)	Hox5_Scr-A/B
5	Parasteatoda tepidariorum	PARAS.PTEP001744-PA	59/59 (100%)	Hox5_Scr-A/B
5	Parasteatoda tepidariorum	PARAS.PTEP018651-PA	59/59 (100%)	Hox5_Scr-A/B
5	Latrodectus hesperus	LATRO.LHES017170-PA	59/59 (100%)	Hox5_Scr-A/B
5	Stegodyphus mimosarum	STEGO.KFM80870.1	59/59 (100%)	Hox5_Scr-A/B
5	Nephila clavipes	TRICH.PRD37876.1	59/59 (100%)	Hox5_Scr-A/B

## Sheet: Suppl.Table5
Supplementary Table 5: Repeat statistics as obtained by repeatmasker and repeatmodeler
	Argiope bruneichii				Araneus ventricosus				Centruroides sculpturatus				Dysdera silvatica				Latrodectus hesperus				Nephila clavipes				Parasteatoda tepiorarium				Tetragnatha kauaiensis				Stegodyphus mimosarum
	Number of elements	Length occupied	% of sequence		Number of elements	Length occupied	% of sequence		Number of elements	Length occupied	% of sequence		Number of elements	Length occupied	% of sequence		Number of elements	Length occupied	% of sequence		Number of elements	Length occupied	% of sequence		Number of elements	Length occupied	% of sequence		Number of elements	Length occupied	% of sequence		Number of elements	Length occupied	% of sequence
SINEs	30366	6442210	0.39		122213	35274526	0.96		318	107862	0.01		155065	24760606	1.82		105095	18942014	1.67		190760	38641591	1.58		177643	42609686	2.95		20435	3851685	0.35		204179	54898942	2.00
ALUs	0	0	0.00		0	0	0.00		0	0	0.00		0	0	0.00		0	0	0.00		0	0	0.00		0	0	0.00		0	0	0.00		0	0	0.00
MIRs	0	0	0.00		0	0	0.00		0	0	0.00		0	0	0.00		186	44753	0.00		72855	11112856	0.46		0	0	0.00		0	0	0.00		0	0	0.00
LINEs		29475938	1.76		224823	91597800	2.50		57519	24818575	2.68		302079	139723852	10.28		82861	29206453	2.57		80285	27436544	1.12		67628	19879973	1.38		40639	9979611	0.92		149626	82701212	3.02
LINE1	0	0	0.00		0	0	0.00		2044	282540	0.03		0	0	0.00		138	57290	0.01		0	0	0.00		1057	389308	0.03		0	0	0.00		1392	543372	0.02
LINE2	0	0	0.00		766	674026	0.02		1477	806301	0.09		43649	23494692	1.73		0	0	0.00		429	272415	0.01		2620	791798	0.05		9164	3063049	0.28		6930	1114103	0.04
L3/CR1	495	159743	0.01		26616	12996499	0.36		1151	499977	0.05		1697	1327737	0.10		200	89198	0.01		527	188703	0.01		0	0	0.00		5530	1478036	0.14		0	0	0.00
LTR elements	13864	11882111	0.71		82809	58420914	1.60		7644	3616994	0.39		28512	10494251	0.77		14358	7896765	0.69		45874	18380215	0.75		11088	4731965	0.33		16808	4049512	0.37		220443	147880115	5.40
ERVL	0	0	0		0	0	0.00		0	0	0.00		0	0	0.00		0	0	0.00		0	0	0.00		0	0	0.00		2042	439794	0.04		0	0	0.00
ERVL-MaLRs	0	0	0		0	0	0.00		0	0	0.00		0	0	0.00		0	0	0.00		0	0	0.00		0	0	0.00		0	0	0.00		0	0	0.00
ERV_classI	0	0	0		0	0	0.00		0	0	0.00		1216	72790	0.01		0	0	0.00		0	0	0.00		432	193198	0.01		0	0	0.00		1868	555984	0.02
ERV_classII	0	0	0		0	0	0.00		131	52148	0.01		0	0	0.00		0	0	0.00		0	0	0.00		0	0	0.00		0	0	0.00		0	0	0.00
DNA elements	276167	120774253	7.23		1513671	481014728	13.15		411048	112095420	12.11		808312	255761723	18.82		214585	78405702	6.90		1166775	366595294	15.03		326587	92300005	6.39		258371	61783823	5.69		1034679	466900595	17.05
hAT-Charlie	11324	6245751	0.37		148953	32104331	0.88		56486	14978988	1.62		130266	30140127	2.22		24717	8290071	0.73		365264	111769751	4.58		43854	14983655	1.04		31823	6645438	0.61		117361	45858708	1.67
TcMar-Tigger	21674	6825622	0.41		95258	22853980	0.63		114058	29325701	3.17		67711	16237243	1.19		9762	3562713	0.31		63002	18058338	0.74		16871	4308267	0.30		5430	889402	0.08		77958	30354128	1.11
Unclassified	1186103	362563961	21.71		4343334	1193553140	32.64%		623272	137593790	14.87		1275276	287801965	21.17		245566	53554837	4.71		1478423	372517009	15.27		1169705	294617922	20.38		766952	154811149	14.26		2062044	622080486	22.71
Total interspersed repeats	-	531138473	31.80		-	1859861108	50.86		-	278232641	30.06		-	718542397	52.86		-	188005771	16.53		-	823570653	33.76		-	454139551	31.42		-	234475780	21.60		-	1374461350	50.19
Small RNA	1218	466980	0.03		2441	1528701	0.04%		0	0	0.00		132	97563	0.01		1633	181562	0.02		743	80620	0.00		15599	2815537	0.19		3414	841558	0.08		25427	4652766	0.17
Satellites	35129	7931243	0.47		34858	7469463	0.20%		0	0	0.00		3210	575787	0.04		12662	2160147	0.19		7307	3212417	0.13		42083	9295895	0.64		6687	1674373	0.15		0	0	0.00
Simple repeats	768	217783	0.01		0	0	0.00		0	0	0.00		0	0	0.00		0	0	0.00		0	0	0.00		2378	541204	0.04		440	29504	0.00		0	0	0.00
Low complexity	0	0	0.00		0	0	0.00		0	0	0.00		0	0	0.00		0	0	0.00		0	0	0.00		0	0	0.00		0	0	0.00		0	0	0.00
Total Masked	-	538602977	32.25%		-	1867019475	51.06%		-	277727609	30.01%		-	718248663	52.84%		-	189998389	16.71%		-	826090818	33.87%		-	463677649	32.08%		-	235756037	21.72%		-	1373586927	50.15%

## Sheet: Suppl.Table 6
Suplementary Table 6: BUSCO scores obtained for different genomes.
	Argiope bruneichii			Araneus ventricosus			Centruroides sculpturatus			Dysdera silvatica			Latrodectus hesperus			Trichonephila clavipes			Parasteatoda tepiorarium			Tetragnatha kauaiensis			Stegodyphus mimosarum
	Arachnid set	Arthropod set		Arachnid set	Arthropod set		Arachnid set	Arthropod set		Arachnid set	Arthropod set		Arachnid set	Arthropod set		Arachnid set	Arthropod set		Arachnid set	Arthropod set		Arachnid set	Arthropod set		Arachnid set	Arthropod set
Complete BUSCOs (C)	2648 (90.2%)	882 (87%)		2669 (91.1%)	900 (88.8%)		2846 (97%)	951 (93.9%)		1936 (66%)	603 (59.6%)		1131 (38.6%)	318 (31.4%)		1527 (52%)	515 (50.9%)		2916 (99.4%)	990 (97.8%)		2633 (89.7%)	891 (87.9%)		2593 (88.3%)	806 (79.6%)
Complete and single-copy BUSCOs (S)	2184 (74.4%)	765 (75.5%)		2129 (72.6%)	745 (73.5%)		1925 (65.6%)	689 (68%)		1822 (62.1%)	576 (56.9%)		1090 (37.2%)	310 (30.6%)		1382 (47.1%)	488 (48.2%)		2021 (68.9%)	726 (71.7%)		2087 (71.1%)	744 (73.4%)		2498 (85.1%)	786 (77.6%)
Complete and duplicated BUSCOs (D)	464 (15.8%)	117 (11.5%)		540 (18.4%)	155 (15.3%)		921 (31.4%)	262 (25.9%)		114 (3.9%)	27 (2.7%)		41 (4.1%)	8 (0.8%)		145 (4.9%)	27 (2.7%)		895 (30.5%)	264 (26.1%)		546 (18.6%)	147 (14.5%)		95 (3.2%)	20 (2%)
Fragmented BUSCOs (F)	86 (2.9%)	75 (7.4%)		158 (5.4%)	87 (8.6%)		54 (1.8%)	42 (4.1%)		289 (9.9%)	217 (21.4%)		311 (10.6%)	273 (26.9%)		159 (5.4%)	116 (11.5%)		6 (0.2%)	15 (1.5%)		119 (4.1%)	79 (7.8%)		231 (7.9%)	136 (13.4%)
Missing BUSCOs (M)	200 (6.9%)	56 (5.6%)		107 (3.6%)	26 (2.6%)		34 (1.2%)	20 (2%)		709 (24.1%)	193 (19%)		1492 (50.8%)	422 (41.7%)		1248 (42.6%)	382 (37.6%)		12 (0.4%)	8 (0.7%)		182 (6.2%)	43 (4.3%)		110 (3.8%)	71 (7%)
Total BUSCO groups searched	2934	1013		2934	1013		2934	1013		2934	1013		2934	1013		2934	1013		2934	1013		2934	1013		2934	1013

## Sheet: Suppl.Table 7
Supplementary Table 7: GO terms for expansions and contractions found throughout the phylogeny after a CAFE analysis.
Accession	Name	Ontology	Expansion/Contraction	Species
GO:0000413	protein peptidyl-prolyl isomerization	biological process	Expansion	Argiope bruennichi
GO:0000786	nucleosome	cellular component	Expansion	Argiope bruennichi
GO:0001505	regulation of neurotransmitter levels	biological process	Expansion	Argiope bruennichi
GO:0003676	nucleic acid binding	molecular function	Expansion	Argiope bruennichi
GO:0003677	DNA binding	molecular function	Expansion	Argiope bruennichi
GO:0003700	DNA-binding transcription factor	molecular function	Expansion	Argiope bruennichi
GO:0003755	peptidyl-prolyl cis-trans isomerase activity	molecular function	Expansion	Argiope bruennichi
GO:0004190	aspartic-type endopeptidase activity	molecular function	Expansion	Argiope bruennichi
GO:0004364	glutathione transferase activity	molecular function	Expansion	Argiope bruennichi
GO:0004519	endonuclease activity	molecular function	Expansion	Argiope bruennichi
GO:0004523	RNA-DNA hybrid ribonuclease activity	molecular function	Expansion	Argiope bruennichi
GO:0004888	transmembrane signaling receptor activity	molecular function	Expansion	Argiope bruennichi
GO:0004930	G protein-coupled receptor activity	molecular function	Expansion	Argiope bruennichi
GO:0004969	histamine receptor activity	molecular function	Expansion	Argiope bruennichi
GO:0005044	scavenger receptor activity	molecular function	Expansion	Argiope bruennichi
GO:0005212	structural constituent of eye lens	molecular function	Expansion	Argiope bruennichi
GO:0005272	sodium channel activity	molecular function	Expansion	Argiope bruennichi
GO:0005509	calcium ion binding	molecular function	Expansion	Argiope bruennichi
GO:0005515	protein binding	molecular function	Expansion	Argiope bruennichi
GO:0005525	GTP binding	molecular function	Expansion	Argiope bruennichi
GO:0005634	nucleus	cellular component	Expansion	Argiope bruennichi
GO:0006355	regulation of transcription, DNA-templated	biological process	Expansion	Argiope bruennichi
GO:0006364	rRNA processing	biological process	Expansion	Argiope bruennichi
GO:0006457	protein folding	biological process	Expansion	Argiope bruennichi
GO:0006508	proteolysis	biological process	Expansion	Argiope bruennichi
GO:0006814	sodium channel activity	biological process	Expansion	Argiope bruennichi
GO:0006955	immune response	biological process	Expansion	Argiope bruennichi
GO:0007166	cell surface receptor signaling pathway	biological process	Expansion	Argiope bruennichi
GO:0007186	G protein-coupled receptor signaling pathway	biological process	Expansion	Argiope bruennichi
GO:0008168	methyltransferase activity	molecular function	Expansion	Argiope bruennichi
GO:0008270	zinc ion binding	molecular function	Expansion	Argiope bruennichi
GO:0008527	taste receptor activity	molecular function	Expansion	Argiope bruennichi
GO:0015074	DNA integration	biological process	Expansion	Argiope bruennichi
GO:0016020	membrane	cellular component	Expansion	Argiope bruennichi
GO:0016021	integral component of membrane	cellular component	Expansion	Argiope bruennichi
GO:0016491	oxidoreductase activity	molecular function	Expansion	Argiope bruennichi
GO:0016787	hydrolase activity	molecular function	Expansion	Argiope bruennichi
GO:0030247	polysaccharide binding	molecular function	Expansion	Argiope bruennichi
GO:0031110	regulation of microtubule polymerization or depolymerization	biological process	Expansion	Argiope bruennichi
GO:0035556	intracellular signal transduction	biological process	Expansion	Argiope bruennichi
GO:0043565	sequence-specific DNA binding	molecular function	Expansion	Argiope bruennichi
GO:0044212	transcription regulatory region sequence-specific DNA binding	molecular function	Expansion	Argiope bruennichi
GO:0046982	protein heterodimerization activity	molecular function	Expansion	Argiope bruennichi
GO:0050909	sensory perception of taste	biological process	Expansion	Argiope bruennichi
GO:0050912	detection of chemical stimulus involved in sensory perception of taste	biological process	Expansion	Argiope bruennichi
GO:0055085	transmembrane transport	biological process	Expansion	Argiope bruennichi
GO:0090730	Las1 complex	cellular component	Expansion	Argiope bruennichi
GO:0003824	catalytic activity	molecular function	Contraction	Argiope bruennichi
GO:0003995	acyl-CoA dehydrogenase activity	molecular function	Contraction	Argiope bruennichi
GO:0005524	ATP binding	molecular function	Contraction	Argiope bruennichi
GO:0009058	biosynthetic process	biological process	Contraction	Argiope bruennichi
GO:0016491	oxidoreductase activity	molecular function	Contraction	Argiope bruennichi
GO:0016627	oxidoreductase activity, acting on the CH-CH group of donors	molecular function	Contraction	Argiope bruennichi
GO:0016747	transferase activity, transferring acyl groups other than amino-acyl groups	molecular function	Contraction	Argiope bruennichi
GO:0016788	hydrolase activity, acting on ester bonds	molecular function	Contraction	Argiope bruennichi
GO:0016887	ATPase activity	molecular function	Contraction	Argiope bruennichi
GO:0031177	phosphopantetheine binding	molecular function	Contraction	Argiope bruennichi
GO:0050660	flavin adenine dinucleotide binding	molecular function	Contraction	Argiope bruennichi
GO:0055114	oxidation-reduction process	biological process	Contraction	Argiope bruennichi
GO:0003676	nucleic acid binding	molecular function	Expansion	Centruroides sculpturatus
GO:0003677	DNA binding	molecular function	Expansion	Centruroides sculpturatus
GO:0003700	DNA-binding transcription factor activity	molecular function	Expansion	Centruroides sculpturatus
GO:0004222	metalloendopeptidase activity	molecular function	Expansion	Centruroides sculpturatus
GO:0004252	serine-type endopeptidase activity	molecular function	Expansion	Centruroides sculpturatus
GO:0004523	RNA-DNA hybrid ribonuclease activity	molecular function	Expansion	Centruroides sculpturatus
GO:0005515	protein binding	molecular function	Expansion	Centruroides sculpturatus
GO:0005576	extracellular region	cellular component	Expansion	Centruroides sculpturatus
GO:0005634	nucleus	cellular component	Expansion	Centruroides sculpturatus
GO:0006355	regulation of transcription, DNA-templated	biological process	Expansion	Centruroides sculpturatus
GO:0006486	protein glycosylation	biological process	Expansion	Centruroides sculpturatus
GO:0006508	proteolysis	biological process	Expansion	Centruroides sculpturatus
GO:0008200	ion channel inhibitor activity	molecular function	Expansion	Centruroides sculpturatus
GO:0008270	zinc ion binding	molecular function	Expansion	Centruroides sculpturatus
GO:0008417	fucosyltransferase activity	molecular function	Expansion	Centruroides sculpturatus
GO:0016020	membrane	cellular component	Expansion	Centruroides sculpturatus
GO:0016021	integral component of membrane	cellular component	Expansion	Centruroides sculpturatus
GO:0016746	transferase activity, transferring acyl groups	molecular function	Expansion	Centruroides sculpturatus
GO:0043565	sequence-specific DNA binding	molecular function	Expansion	Centruroides sculpturatus
GO:0003721	telomerase RNA reverse transcriptase activity	molecular function	Expansion	Centruroides sculpturatus
GO:0004930	G protein-coupled receptor activity	molecular function	Expansion	Centruroides sculpturatus
GO:0090729	toxin activity	molecular function	Expansion	Centruroides sculpturatus
GO:0051301	cell division	biological process	Expansion	Centruroides sculpturatus
GO:0031105	septin complex	cellular component	Expansion	Centruroides sculpturatus
GO:0016491	oxidoreductase activity	molecular function	Expansion	Centruroides sculpturatus
GO:0007186	G protein-coupled receptor signaling pathway	biological process	Expansion	Centruroides sculpturatus
GO:0006952	defense response	biological process	Expansion	Centruroides sculpturatus
GO:0005525	GTP binding	molecular function	Expansion	Centruroides sculpturatus
GO:0005509	calcium ion binding	molecular function	Expansion	Centruroides sculpturatus
GO:0003824	catalytic activity	molecular function	Contraction	Centruroides sculpturatus
GO:0006629	lipid metabolic process	biological process	Contraction	Centruroides sculpturatus
GO:0030729	acetoacetate-CoA ligase activity	molecular function	Contraction	Centruroides sculpturatus
GO:0003676	nucleic acid binding	molecular function	Expansion	Dysdera silvatica
GO:0003677	DNA binding	molecular function	Expansion	Dysdera silvatica
GO:0003700	DNA-binding transcription factor activity	molecular function	Expansion	Dysdera silvatica
GO:0003824	catalytic activity	molecular function	Expansion	Dysdera silvatica
GO:0004523	RNA-DNA hybrid ribonuclease activity	molecular function	Expansion	Dysdera silvatica
GO:0004559	alpha-mannosidase activity	molecular function	Expansion	Dysdera silvatica
GO:0004672	protein kinase activity	molecular function	Expansion	Dysdera silvatica
GO:0004803	transposase activity	molecular function	Expansion	Dysdera silvatica
GO:0004970	ionotropic glutamate receptor activity	molecular function	Expansion	Dysdera silvatica
GO:0005136	interleukin-4 receptor binding	molecular function	Expansion	Dysdera silvatica
GO:0005515	protein binding	molecular function	Expansion	Dysdera silvatica
GO:0005524	ATP binding	molecular function	Expansion	Dysdera silvatica
GO:0005576	extracellular region	cellular component	Expansion	Dysdera silvatica
GO:0006013	mannose metabolic process	biological process	Expansion	Dysdera silvatica
GO:0006313	transposition, DNA-mediated	biological process	Expansion	Dysdera silvatica
GO:0006355	regulation of transcription, DNA-templated	biological process	Expansion	Dysdera silvatica
GO:0006468	protein phosphorylation	biological process	Expansion	Dysdera silvatica
GO:0006508	proteolysis	biological process	Expansion	Dysdera silvatica
GO:0006955	immune response	biological process	Expansion	Dysdera silvatica
GO:0008083	growth factor activity	molecular function	Expansion	Dysdera silvatica
GO:0008234	cysteine-type peptidase activity	molecular function	Expansion	Dysdera silvatica
GO:0008270	zinc ion binding	molecular function	Expansion	Dysdera silvatica
GO:0015074	DNA integration	biological process	Expansion	Dysdera silvatica
GO:0016020	membrane	cellular component	Expansion	Dysdera silvatica
GO:0016788	hydrolase activity, acting on ester bonds	molecular function	Expansion	Dysdera silvatica
GO:0019073	viral DNA genome packaging	biological process	Expansion	Dysdera silvatica
GO:0032324	molybdopterin cofactor biosynthetic process	biological process	Expansion	Dysdera silvatica
GO:0004190	aspartic-type endopeptidase activity	molecular function	Expansion	Dysdera silvatica
GO:0004222	metalloendopeptidase activity	molecular function	Expansion	Dysdera silvatica
GO:0004383	guanylate cyclase activity	molecular function	Expansion	Dysdera silvatica
GO:0004713	protein tyrosine kinase activity	molecular function	Expansion	Dysdera silvatica
GO:0005102	signaling receptor binding	molecular function	Expansion	Dysdera silvatica
GO:0005975	carbohydrate metabolic process	biological process	Expansion	Dysdera silvatica
GO:0006182	cGMP biosynthetic process	biological process	Expansion	Dysdera silvatica
GO:0006811	ion process	biological process	Expansion	Dysdera silvatica
GO:0007165	signal transduction	biological process	Expansion	Dysdera silvatica
GO:0009058	biosynthetic process	biological process	Expansion	Dysdera silvatica
GO:0009190	cyclic nucleotide biosynthetic process	biological process	Expansion	Dysdera silvatica
GO:0009966	regulation of signal transduction	biological process	Expansion	Dysdera silvatica
GO:0015293	symporter activity	molecular function	Expansion	Dysdera silvatica
GO:0016021	integral component of membrane	cellular component	Expansion	Dysdera silvatica
GO:0016301	kinase activity	molecular function	Expansion	Dysdera silvatica
GO:0016310	phosphorylation	biological process	Expansion	Dysdera silvatica
GO:0016491	oxidoreductase activity	molecular function	Expansion	Dysdera silvatica
GO:0016772	transferase activity, transferring phosphorus-containing groups	molecular function	Expansion	Dysdera silvatica
GO:0016849	phosphorus-oxygen lyase activity	molecular function	Expansion	Dysdera silvatica
GO:0030155	regulation of cell adhesion	biological process	Expansion	Dysdera silvatica
GO:0030334	regulation of cell migration	biological process	Expansion	Dysdera silvatica
GO:0031177	phosphopantetheine binding	molecular function	Expansion	Dysdera silvatica
GO:0035556	intracellular signal transduction	biological process	Expansion	Dysdera silvatica
GO:0045995	regulation of embryonic development	biological process	Expansion	Dysdera silvatica
GO:0046658	anchored component of plasma membrane	cellular component	Expansion	Dysdera silvatica
GO:0046872	metal ion binding	molecular function	Expansion	Dysdera silvatica
GO:0046983	protein dimerisation activity	molecular function	Expansion	Dysdera silvatica
GO:0050909	sensory perception of taste	biological process	Expansion	Dysdera silvatica
GO:0055114	oxidation-reduction process	biological process	Expansion	Dysdera silvatica
GO:0062023	collagen-containing extracellular matrix	cellular component	Expansion	Dysdera silvatica
GO:0003676	nucleic acid binding	molecular function	Expansion	Latrodectus hesperus
GO:0003677	DNA binding	molecular function	Expansion	Latrodectus hesperus
GO:0003824	catalytic activity	molecular function	Expansion	Latrodectus hesperus
GO:0005515	protein binding	molecular function	Expansion	Latrodectus hesperus
GO:0006313	transposition, DNA-mediated	biological process	Expansion	Latrodectus hesperus
GO:0006508	proteolysis	biological process	Expansion	Latrodectus hesperus
GO:0008270	zinc ion binding	molecular function	Expansion	Latrodectus hesperus
GO:0015074	DNA integration	biological process	Expansion	Latrodectus hesperus
GO:0046983	protein dimerization activity	molecular function	Expansion	Latrodectus hesperus
GO:0000184	nuclear-transcribed mRNA catabolic process, nonsense-mediated decay	biological process	Expansion	Latrodectus hesperus
GO:0003777	microtubule motor activity	molecular function	Expansion	Latrodectus hesperus
GO:0004197	cysteine-type endopeptidase activity	molecular function	Expansion	Latrodectus hesperus
GO:0004674	protein serine/threonine kinase activity	molecular function	Expansion	Latrodectus hesperus
GO:0004677	DNA-dependent protein kinase activity	molecular function	Expansion	Latrodectus hesperus
GO:0004803	transposase activity	molecular function	Expansion	Latrodectus hesperus
GO:0005198	structural molecule activity	molecular function	Expansion	Latrodectus hesperus
GO:0005524	ATP binding	molecular function	Expansion	Latrodectus hesperus
GO:0005634	nucleus	cellular component	Expansion	Latrodectus hesperus
GO:0006303	double-strand break repair via nonhomologous end joining	biological process	Expansion	Latrodectus hesperus
GO:0006355	regulation of transcription, DNA-templated	biological process	Expansion	Latrodectus hesperus
GO:0006468	protein phosphorylation	biological process	Expansion	Latrodectus hesperus
GO:0007018	microtubule-based movement	biological process	Expansion	Latrodectus hesperus
GO:0009058	biosynthetic process	biological process	Expansion	Latrodectus hesperus
GO:0016301	kinase activity	molecular function	Expansion	Latrodectus hesperus
GO:0016310	phosphorylation	biological process	Expansion	Latrodectus hesperus
GO:0016491	oxidoreductase activity	molecular function	Expansion	Latrodectus hesperus
GO:0016788	hydrolase activity, acting on ester bonds	molecular function	Expansion	Latrodectus hesperus
GO:0016887	ATPase activity	molecular function	Expansion	Latrodectus hesperus
GO:0019073	viral DNA genome packaging	biological process	Expansion	Latrodectus hesperus
GO:0030286	dynein complex	cellular component	Expansion	Latrodectus hesperus
GO:0003700	DNA-binding transcription factor activity	molecular function	Contraction	Latrodectus hesperus
GO:0003824	catalytic activity	molecular function	Contraction	Latrodectus hesperus
GO:0004888	transmembrane signaling receptor activity	molecular function	Contraction	Latrodectus hesperus
GO:0004930	G protein-coupled receptor activity	molecular function	Contraction	Latrodectus hesperus
GO:0005272	sodium channel activity	molecular function	Contraction	Latrodectus hesperus
GO:0005515	protein binding	molecular function	Contraction	Latrodectus hesperus
GO:0005524	ATP binding	molecular function	Contraction	Latrodectus hesperus
GO:0005634	nucleus	cellular component	Contraction	Latrodectus hesperus
GO:0006355	regulation of transcription, DNA-templated	biological process	Contraction	Latrodectus hesperus
GO:0006486	protein glycosylation	biological process	Contraction	Latrodectus hesperus
GO:0006814	sodium ion transport	biological process	Contraction	Latrodectus hesperus
GO:0007165	signal transduction	biological process	Contraction	Latrodectus hesperus
GO:0007166	cell surface receptor signaling pathway	biological process	Contraction	Latrodectus hesperus
GO:0007186	G protein-coupled receptor signaling pathway	biological process	Contraction	Latrodectus hesperus
GO:0008270	zinc ion binding	molecular function	Contraction	Latrodectus hesperus
GO:0008417	fucosyltransferase activity	molecular function	Contraction	Latrodectus hesperus
GO:0016020	membrane	cellular component	Contraction	Latrodectus hesperus
GO:0016021	integral component of membrane	cellular component	Contraction	Latrodectus hesperus
GO:0016301	kinase activity	molecular function	Contraction	Latrodectus hesperus
GO:0016310	phosphorylation	biological process	Contraction	Latrodectus hesperus
GO:0016772	transferase activity, transferring phosphorus-containing groups	molecular function	Contraction	Latrodectus hesperus
GO:0043565	sequence-specific DNA binding	molecular function	Contraction	Latrodectus hesperus
GO:0055085	transmembrane transport	biological process	Contraction	Latrodectus hesperus
GO:0000155	phosphorelay sensor kinase activity	molecular function	Expansion	Trichonephila clavipes
GO:0000160	phosphorelay signal transduction system	biological process	Expansion	Trichonephila clavipes
GO:0000166	nucleotide binding	molecular function	Expansion	Trichonephila clavipes
GO:0001522	pseudouridine synthesis	biological process	Expansion	Trichonephila clavipes
GO:0002949	tRNA threonylcarbamoyladenosine modification	biological process	Expansion	Trichonephila clavipes
GO:0003676	nucleic acid binding	molecular function	Expansion	Trichonephila clavipes
GO:0003677	DNA binding	molecular function	Expansion	Trichonephila clavipes
GO:0003678	DNA helicase activity	molecular function	Expansion	Trichonephila clavipes
GO:0003697	single-stranded DNA binding	molecular function	Expansion	Trichonephila clavipes
GO:0003700	DNA-binding transcription factor activity	molecular function	Expansion	Trichonephila clavipes
GO:0003712	transcription coregulator activity	molecular function	Expansion	Trichonephila clavipes
GO:0003723	RNA binding	molecular function	Expansion	Trichonephila clavipes
GO:0003735	structural constituent of ribosome	molecular function	Expansion	Trichonephila clavipes
GO:0003747	translation release factor activity	molecular function	Expansion	Trichonephila clavipes
GO:0003824	catalytic activity	molecular function	Expansion	Trichonephila clavipes
GO:0003857	3-hydroxyacyl-CoA dehydrogenase activity	molecular function	Expansion	Trichonephila clavipes
GO:0003887	DNA-directed DNA polymerase activity	molecular function	Expansion	Trichonephila clavipes
GO:0003899	DNA-directed 5'-3' RNA polymerase activity	molecular function	Expansion	Trichonephila clavipes
GO:0003916	DNA topoisomerase activity	molecular function	Expansion	Trichonephila clavipes
GO:0003918	DNA topoisomerase type II (double strand cut, ATP-hydrolyzing) activity	molecular function	Expansion	Trichonephila clavipes
GO:0003924	GTPase activity	molecular function	Expansion	Trichonephila clavipes
GO:0004129	cytochrome-c oxidase activity	molecular function	Expansion	Trichonephila clavipes
GO:0004222	metalloendopeptidase activity	molecular function	Expansion	Trichonephila clavipes
GO:0004356	glutamate-ammonia ligase activity	molecular function	Expansion	Trichonephila clavipes
GO:0004402	histone acetyltransferase activity	molecular function	Expansion	Trichonephila clavipes
GO:0004519	endonuclease activity	molecular function	Expansion	Trichonephila clavipes
GO:0004523	RNA-DNA hybrid ribonuclease activity	molecular function	Expansion	Trichonephila clavipes
GO:0004602	glutathione peroxidase activity	molecular function	Expansion	Trichonephila clavipes
GO:0004637	phosphoribosylamine-glycine ligase activity	molecular function	Expansion	Trichonephila clavipes
GO:0004640	phosphoribosylanthranilate isomerase activity	molecular function	Expansion	Trichonephila clavipes
GO:0004721	phosphoprotein phosphatase activity	molecular function	Expansion	Trichonephila clavipes
GO:0004784	superoxide dismutase activity	molecular function	Expansion	Trichonephila clavipes
GO:0004812	aminoacyl-tRNA ligase activity	molecular function	Expansion	Trichonephila clavipes
GO:0005215	transporter activity	molecular function	Expansion	Trichonephila clavipes
GO:0005247	voltage-gated chloride channel activity	molecular function	Expansion	Trichonephila clavipes
GO:0005506	iron ion binding	molecular function	Expansion	Trichonephila clavipes
GO:0005507	copper ion binding	molecular function	Expansion	Trichonephila clavipes
GO:0005515	protein binding	molecular function	Expansion	Trichonephila clavipes
GO:0005524	ATP binding	molecular function	Expansion	Trichonephila clavipes
GO:0005634	nucleus	cellular component	Expansion	Trichonephila clavipes
GO:0005694	chromosome	cellular component	Expansion	Trichonephila clavipes
GO:0005737	cytoplasm	cellular component	Expansion	Trichonephila clavipes
GO:0005840	ribosome biogenesis	cellular component	Expansion	Trichonephila clavipes
GO:0005886	plasma membrane	cellular component	Expansion	Trichonephila clavipes
GO:0006120	mitochondrial electron transport, NADH to ubiquinone	biological process	Expansion	Trichonephila clavipes
GO:0006260	DNA replication	biological process	Expansion	Trichonephila clavipes
GO:0006265	DNA topological change	biological process	Expansion	Trichonephila clavipes
GO:0006270	DNA replication initiation	biological process	Expansion	Trichonephila clavipes
GO:0006275	regulation of DNA replication	biological process	Expansion	Trichonephila clavipes
GO:0006281	DNA repair	biological process	Expansion	Trichonephila clavipes
GO:0006282	regulation of DNA repair	biological process	Expansion	Trichonephila clavipes
GO:0006284	base-excision repair	biological process	Expansion	Trichonephila clavipes
GO:0006310	DNA recombination	biological process	Expansion	Trichonephila clavipes
GO:0006313	transposition, DNA-mediated	biological process	Expansion	Trichonephila clavipes
GO:0006351	transcription, DNA-templated	biological process	Expansion	Trichonephila clavipes
GO:0006352	DNA-templated transcription, initiation	biological process	Expansion	Trichonephila clavipes
GO:0006355	regulation of transcription, DNA-templated	biological process	Expansion	Trichonephila clavipes
GO:0006364	rRNA processing	biological process	Expansion	Trichonephila clavipes
GO:0006396	RNA processing	biological process	Expansion	Trichonephila clavipes
GO:0006412	translation	biological process	Expansion	Trichonephila clavipes
GO:0006415	translational termination	biological process	Expansion	Trichonephila clavipes
GO:0006418	tRNA aminoacylation for protein translation	biological process	Expansion	Trichonephila clavipes
GO:0006464	cellular protein modification process	biological process	Expansion	Trichonephila clavipes
GO:0006508	proteolysis	biological process	Expansion	Trichonephila clavipes
GO:0006542	glutamine biosynthetic process	biological process	Expansion	Trichonephila clavipes
GO:0006568	tryptophan metabolic process	biological process	Expansion	Trichonephila clavipes
GO:0006629	lipid metabolic process	biological process	Expansion	Trichonephila clavipes
GO:0006631	fatty acid metabolic process	biological process	Expansion	Trichonephila clavipes
GO:0006744	ubiquinone biosynthetic process	biological process	Expansion	Trichonephila clavipes
GO:0006779	porphyrin-containing compound biosynthetic process	biological process	Expansion	Trichonephila clavipes
GO:0006801	superoxide metabolic process	biological process	Expansion	Trichonephila clavipes
GO:0006807	nitrogen compound metabolic process	biological process	Expansion	Trichonephila clavipes
GO:0006812	cation transport	biological process	Expansion	Trichonephila clavipes
GO:0006814	sodium ion transport	biological process	Expansion	Trichonephila clavipes
GO:0006821	chloride transport	biological process	Expansion	Trichonephila clavipes
GO:0006979	response to oxidative stress	biological process	Expansion	Trichonephila clavipes
GO:0007165	signal transduction	biological process	Expansion	Trichonephila clavipes
GO:0008134	transcription factor binding	molecular function	Expansion	Trichonephila clavipes
GO:0008137	NADH dehydrogenase (ubiquinone) activity	molecular function	Expansion	Trichonephila clavipes
GO:0008168	methyltransferase activity	molecular function	Expansion	Trichonephila clavipes
GO:0008173	RNA methyltransferase activity	molecular function	Expansion	Trichonephila clavipes
GO:0008233	peptidase activity	molecular function	Expansion	Trichonephila clavipes
GO:0008236	serine-type peptidase activity	molecular function	Expansion	Trichonephila clavipes
GO:0008270	zinc ion binding	molecular function	Expansion	Trichonephila clavipes
GO:0008324	cation transmembrane transporter activity	molecular function	Expansion	Trichonephila clavipes
GO:0008408	3'-5' exonuclease activity	molecular function	Expansion	Trichonephila clavipes
GO:0008410	CoA-transferase activity	molecular function	Expansion	Trichonephila clavipes
GO:0008483	transaminase activity	molecular function	Expansion	Trichonephila clavipes
GO:0008686	3,4-dihydroxy-2-butanone-4-phosphate synthase activity	molecular function	Expansion	Trichonephila clavipes
GO:0008813	chorismate lyase activity	molecular function	Expansion	Trichonephila clavipes
GO:0008883	glutamyl-tRNA reductase activity	molecular function	Expansion	Trichonephila clavipes
GO:0009055	electron transfer activity	molecular function	Expansion	Trichonephila clavipes
GO:0009058	biosynthetic process	biological process	Expansion	Trichonephila clavipes
GO:0009060	aerobic respiration	biological process	Expansion	Trichonephila clavipes
GO:0009113	purine nucleobase biosynthetic process	biological process	Expansion	Trichonephila clavipes
GO:0009231	riboflavin biosynthetic process	biological process	Expansion	Trichonephila clavipes
GO:0009306	protein secretion	biological process	Expansion	Trichonephila clavipes
GO:0009360	DNA polymerase III complex	cellular component	Expansion	Trichonephila clavipes
GO:0009451	RNA modification	biological process	Expansion	Trichonephila clavipes
GO:0009982	pseudouridine synthase activity	molecular function	Expansion	Trichonephila clavipes
GO:0010181	FMN binding	molecular function	Expansion	Trichonephila clavipes
GO:0015002	heme-copper terminal oxidase activity	molecular function	Expansion	Trichonephila clavipes
GO:0015031	protein transport	biological process	Expansion	Trichonephila clavipes
GO:0015074	DNA integration	biological process	Expansion	Trichonephila clavipes
GO:0015078	proton transmembrane transporter activity	molecular function	Expansion	Trichonephila clavipes
GO:0015986	ATP synthesis coupled proton transport	biological process	Expansion	Trichonephila clavipes
GO:0015991	proton transmembrane transport	biological process	Expansion	Trichonephila clavipes
GO:0016020	membrane	cellular component	Expansion	Trichonephila clavipes
GO:0016021	integral component of membrane	cellular component	Expansion	Trichonephila clavipes
GO:0016042	lipid catabolic process	biological process	Expansion	Trichonephila clavipes
GO:0016114	terpenoid biosynthetic process	biological process	Expansion	Trichonephila clavipes
GO:0016209	antioxidant activity	molecular function	Expansion	Trichonephila clavipes
GO:0016226	iron-sulfur cluster assembly	biological process	Expansion	Trichonephila clavipes
GO:0016491	oxidoreductase activity	molecular function	Expansion	Trichonephila clavipes
GO:0016620	oxidoreductase activity, acting on the aldehyde or oxo group of donors, NAD or NADP as acceptor	molecular function	Expansion	Trichonephila clavipes
GO:0016627	oxidoreductase activity, acting on the CH-CH group of donors	molecular function	Expansion	Trichonephila clavipes
GO:0016742	hydroxymethyl-, formyl- and related transferase activity	molecular function	Expansion	Trichonephila clavipes
GO:0016746	transferase activity, transferring acyl groups	molecular function	Expansion	Trichonephila clavipes
GO:0016747	transferase activity, transferring acyl groups other than amino-acyl groups	molecular function	Expansion	Trichonephila clavipes
GO:0016765	transferase activity, transferring alkyl or aryl (other than methyl) groups	molecular function	Expansion	Trichonephila clavipes
GO:0016787	hydrolase activity	molecular function	Expansion	Trichonephila clavipes
GO:0016829	lyase activity	molecular function	Expansion	Trichonephila clavipes
GO:0016887	ATPase activity	molecular function	Expansion	Trichonephila clavipes
GO:0016987	sigma factor activity	molecular function	Expansion	Trichonephila clavipes
GO:0017038	protein import	biological process	Expansion	Trichonephila clavipes
GO:0019354	siroheme biosynthetic process	biological process	Expansion	Trichonephila clavipes
GO:0019491	ectoine biosynthetic process	biological process	Expansion	Trichonephila clavipes
GO:0019538	protein metabolic process	biological process	Expansion	Trichonephila clavipes
GO:0020037	heme binding	molecular function	Expansion	Trichonephila clavipes
GO:0030001	metal ion transport	biological process	Expansion	Trichonephila clavipes
GO:0030170	pyridoxal phosphate binding	molecular function	Expansion	Trichonephila clavipes
GO:0033014	tetrapyrrole biosynthetic process	biological process	Expansion	Trichonephila clavipes
GO:0033177	proton-transporting two-sector ATPase complex, proton-transporting domain	cellular component	Expansion	Trichonephila clavipes
GO:0033990	ectoine synthase activity	molecular function	Expansion	Trichonephila clavipes
GO:0042597	periplasmic space	cellular component	Expansion	Trichonephila clavipes
GO:0042773	ATP synthesis coupled electron transport	biological process	Expansion	Trichonephila clavipes
GO:0043565	sequence-specific DNA binding	molecular function	Expansion	Trichonephila clavipes
GO:0045263	proton-transporting ATP synthase complex, coupling factor F(o)	cellular component	Expansion	Trichonephila clavipes
GO:0045454	cell redox homeostasis	biological process	Expansion	Trichonephila clavipes
GO:0046034	ATP metabolic process	biological process	Expansion	Trichonephila clavipes
GO:0046429	4-hydroxy-3-methylbut-2-en-1-yl diphosphate synthase activity	molecular function	Expansion	Trichonephila clavipes
GO:0046872	metal ion binding	molecular function	Expansion	Trichonephila clavipes
GO:0050660	flavin adenine dinucleotide binding	molecular function	Expansion	Trichonephila clavipes
GO:0050661	NADP binding	molecular function	Expansion	Trichonephila clavipes
GO:0051287	NAD binding	molecular function	Expansion	Trichonephila clavipes
GO:0051536	iron-sulfur cluster binding	molecular function	Expansion	Trichonephila clavipes
GO:0051539	4 iron, 4 sulfur cluster binding	molecular function	Expansion	Trichonephila clavipes
GO:0051920	peroxiredoxin activity	molecular function	Expansion	Trichonephila clavipes
GO:0052855	ADP-dependent NAD(P)H-hydrate dehydratase activity	molecular function	Expansion	Trichonephila clavipes
GO:0055085	transmembrane transport	biological process	Expansion	Trichonephila clavipes
GO:0055114	oxidation-reduction process	biological process	Expansion	Trichonephila clavipes
GO:0000049	tRNA binding	molecular function	Expansion	Trichonephila clavipes
GO:0000104	succinate dehydrogenase activity	molecular function	Expansion	Trichonephila clavipes
GO:0000154	rRNA modification	biological process	Expansion	Trichonephila clavipes
GO:0000156	phosphorelay response regulator activity	molecular function	Expansion	Trichonephila clavipes
GO:0000162	tryptophan biosynthetic process	biological process	Expansion	Trichonephila clavipes
GO:0000179	rRNA (adenine-N6,N6-)-dimethyltransferase activity	molecular function	Expansion	Trichonephila clavipes
GO:0000286	alanine dehydrogenase activity	molecular function	Expansion	Trichonephila clavipes
GO:0000287	magnesium ion binding	molecular function	Expansion	Trichonephila clavipes
GO:0000413	protein peptidyl-prolyl isomerization	biological process	Expansion	Trichonephila clavipes
GO:0001510	RNA methylation	biological process	Expansion	Trichonephila clavipes
GO:0002098	tRNA wobble uridine modification	biological process	Expansion	Trichonephila clavipes
GO:0002143	tRNA wobble position uridine thiolation	biological process	Expansion	Trichonephila clavipes
GO:0003688	DNA replication origin binding	molecular function	Expansion	Trichonephila clavipes
GO:0003743	translation initiation factor activity	molecular function	Expansion	Trichonephila clavipes
GO:0003746	translation elongation factor activity	molecular function	Expansion	Trichonephila clavipes
GO:0003755	peptidyl-prolyl cis-trans isomerase activity	molecular function	Expansion	Trichonephila clavipes
GO:0003906	DNA-(apurinic or apyrimidinic site) endonuclease activity	molecular function	Expansion	Trichonephila clavipes
GO:0003984	acetolactate synthase activity	molecular function	Expansion	Trichonephila clavipes
GO:0003988	acetyl-CoA C-acyltransferase activity	molecular function	Expansion	Trichonephila clavipes
GO:0003995	acyl-CoA dehydrogenase activity	molecular function	Expansion	Trichonephila clavipes
GO:0004003	DNA helicase activity	molecular function	Expansion	Trichonephila clavipes
GO:0004015	adenosylmethionine-8-amino-7-oxononanoate transaminase activity	molecular function	Expansion	Trichonephila clavipes
GO:0004057	arginyltransferase activity	molecular function	Expansion	Trichonephila clavipes
GO:0004070	aspartate carbamoyltransferase activity	molecular function	Expansion	Trichonephila clavipes
GO:0004077	biotin-[acetyl-CoA-carboxylase] ligase activity	molecular function	Expansion	Trichonephila clavipes
GO:0004096	catalase activity	molecular function	Expansion	Trichonephila clavipes
GO:0004121	cystathionine beta-lyase activity	molecular function	Expansion	Trichonephila clavipes
GO:0004122	cystathionine beta-synthase activity	molecular function	Expansion	Trichonephila clavipes
GO:0004124	cysteine synthase activity	molecular function	Expansion	Trichonephila clavipes
GO:0004148	dihydrolipoyl dehydrogenase activity	molecular function	Expansion	Trichonephila clavipes
GO:0004152	dihydroorotate dehydrogenase activity	molecular function	Expansion	Trichonephila clavipes
GO:0004165	dodecenoyl-CoA delta-isomerase activity	molecular function	Expansion	Trichonephila clavipes
GO:0004177	aminopeptidase activity	molecular function	Expansion	Trichonephila clavipes
GO:0004300	enoyl-CoA hydratase activity	molecular function	Expansion	Trichonephila clavipes
GO:0004332	fructose-bisphosphate aldolase activity	molecular function	Expansion	Trichonephila clavipes
GO:0004455	ketol-acid reductoisomerase activity	molecular function	Expansion	Trichonephila clavipes
GO:0004491	methylmalonate-semialdehyde dehydrogenase (acylating) activity	molecular function	Expansion	Trichonephila clavipes
GO:0004525	ribonuclease III activity	molecular function	Expansion	Trichonephila clavipes
GO:0004550	nucleoside diphosphate kinase activity	molecular function	Expansion	Trichonephila clavipes
GO:0004601	peroxidase activity	molecular function	Expansion	Trichonephila clavipes
GO:0004641	phosphoribosylformylglycinamidine cyclo-ligase activity	molecular function	Expansion	Trichonephila clavipes
GO:0004642	phosphoribosylformylglycinamidine synthase activity	molecular function	Expansion	Trichonephila clavipes
GO:0004644	phosphoribosylglycinamide formyltransferase activity	molecular function	Expansion	Trichonephila clavipes
GO:0004654	polyribonucleotide nucleotidyltransferase activity	molecular function	Expansion	Trichonephila clavipes
GO:0004659	prenyltransferase activity	molecular function	Expansion	Trichonephila clavipes
GO:0004673	protein histidine kinase activity	molecular function	Expansion	Trichonephila clavipes
GO:0004733	pyridoxamine-phosphate oxidase activity	molecular function	Expansion	Trichonephila clavipes
GO:0004736	pyruvate carboxylase activity	molecular function	Expansion	Trichonephila clavipes
GO:0004789	thiamine-phosphate diphosphorylase activity	molecular function	Expansion	Trichonephila clavipes
GO:0004791	thioredoxin-disulfide reductase activity	molecular function	Expansion	Trichonephila clavipes
GO:0004794	L-threonine ammonia-lyase activity	molecular function	Expansion	Trichonephila clavipes
GO:0004820	glycine-tRNA ligase activity	molecular function	Expansion	Trichonephila clavipes
GO:0004821	histidine-tRNA ligase activity	molecular function	Expansion	Trichonephila clavipes
GO:0004824	lysine-tRNA ligase activity	molecular function	Expansion	Trichonephila clavipes
GO:0004828	serine-tRNA ligase activity	molecular function	Expansion	Trichonephila clavipes
GO:0004834	tryptophan synthase activity	molecular function	Expansion	Trichonephila clavipes
GO:0005215	transporter activity	molecular function	Expansion	Trichonephila clavipes
GO:0005315	inorganic phosphate transmembrane transporter activity	molecular function	Expansion	Trichonephila clavipes
GO:0005525	GTP binding	molecular function	Expansion	Trichonephila clavipes
GO:0006006	glucose metabolic process	biological process	Expansion	Trichonephila clavipes
GO:0006090	pyruvate metabolic process	biological process	Expansion	Trichonephila clavipes
GO:0006094	gluconeogenesis	biological process	Expansion	Trichonephila clavipes
GO:0006099	tricarboxylic acid cycle	biological process	Expansion	Trichonephila clavipes
GO:0006122	mitochondrial electron transport, ubiquinol to cytochrome c	biological process	Expansion	Trichonephila clavipes
GO:0006165	nucleoside diphosphate phosphorylation	biological process	Expansion	Trichonephila clavipes
GO:0006183	GTP biosynthetic process	biological process	Expansion	Trichonephila clavipes
GO:0006189	'de novo' IMP biosynthetic process	biological process	Expansion	Trichonephila clavipes
GO:0006207	'de novo' pyrimidine nucleobase biosynthetic process	biological process	Expansion	Trichonephila clavipes
GO:0006228	UTP biosynthetic process	biological process	Expansion	Trichonephila clavipes
GO:0006241	CTP biosynthetic process	biological process	Expansion	Trichonephila clavipes
GO:0006259	DNA metabolic process	biological process	Expansion	Trichonephila clavipes
GO:0006268	DNA unwinding involved in DNA replication	biological process	Expansion	Trichonephila clavipes
GO:0006289	nucleotide-excision repair	biological process	Expansion	Trichonephila clavipes
GO:0006400	tRNA modification	biological process	Expansion	Trichonephila clavipes
GO:0006402	mRNA catabolic process	biological process	Expansion	Trichonephila clavipes
GO:0006413	translational initiation	biological process	Expansion	Trichonephila clavipes
GO:0006414	translational elongation	biological process	Expansion	Trichonephila clavipes
GO:0006426	glycyl-tRNA aminoacylation	biological process	Expansion	Trichonephila clavipes
GO:0006427	histidyl-tRNA aminoacylation	biological process	Expansion	Trichonephila clavipes
GO:0006430	lysyl-tRNA aminoacylation	biological process	Expansion	Trichonephila clavipes
GO:0006434	seryl-tRNA aminoacylation	biological process	Expansion	Trichonephila clavipes
GO:0006479	protein methylation	biological process	Expansion	Trichonephila clavipes
GO:0006520	cellular amino acid metabolic process	biological process	Expansion	Trichonephila clavipes
GO:0006522	alanine metabolic process	biological process	Expansion	Trichonephila clavipes
GO:0006525	arginine metabolic process	biological process	Expansion	Trichonephila clavipes
GO:0006535	cysteine biosynthetic process from serine	biological process	Expansion	Trichonephila clavipes
GO:0006605	protein targeting	biological process	Expansion	Trichonephila clavipes
GO:0006633	fatty acid biosynthetic process	biological process	Expansion	Trichonephila clavipes
GO:0006635	fatty acid beta-oxidation	biological process	Expansion	Trichonephila clavipes
GO:0006808	regulation of nitrogen utilization	biological process	Expansion	Trichonephila clavipes
GO:0006813	potassium ion transporter	biological process	Expansion	Trichonephila clavipes
GO:0006817	phosphate ion transport	biological process	Expansion	Trichonephila clavipes
GO:0006829	zinc ion transport	biological process	Expansion	Trichonephila clavipes
GO:0006855	drug transmembrane transport	biological process	Expansion	Trichonephila clavipes
GO:0006865	amino acid transport	biological process	Expansion	Trichonephila clavipes
GO:0006886	intracellular protein transport	biological process	Expansion	Trichonephila clavipes
GO:0008033	tRNA processing	biological process	Expansion	Trichonephila clavipes
GO:0008094	DNA-dependent ATPase activity	molecular function	Expansion	Trichonephila clavipes
GO:0008121	ubiquinol-cytochrome-c reductase activity	molecular function	Expansion	Trichonephila clavipes
GO:0008168	methyltransferase activity	molecular function	Expansion	Trichonephila clavipes
GO:0008235	metalloexopeptidase activity	molecular function	Expansion	Trichonephila clavipes
GO:0008276	protein methyltransferase activity	molecular function	Expansion	Trichonephila clavipes
GO:0008299	isoprenoid biosynthetic process	biological process	Expansion	Trichonephila clavipes
GO:0008360	regulation of cell shape	biological process	Expansion	Trichonephila clavipes
GO:0008379	thioredoxin peroxidase activity	molecular function	Expansion	Trichonephila clavipes
GO:0008409	5'-3' exonuclease activity	molecular function	Expansion	Trichonephila clavipes
GO:0008413	8-oxo-7,8-dihydroguanosine triphosphate pyrophosphatase activity	molecular function	Expansion	Trichonephila clavipes
GO:0008565	obsolete protein transporter activity	molecular function	Expansion	Trichonephila clavipes
GO:0008615	pyridoxine biosynthetic process	biological process	Expansion	Trichonephila clavipes
GO:0008649	rRNA methyltransferase activity	molecular function	Expansion	Trichonephila clavipes
GO:0008658	penicillin binding	molecular function	Expansion	Trichonephila clavipes
GO:0008692	3-hydroxybutyryl-CoA epimerase activity	molecular function	Expansion	Trichonephila clavipes
GO:0008704	5-carboxymethyl-2-hydroxymuconate delta-isomerase activity	molecular function	Expansion	Trichonephila clavipes
GO:0008705	methionine synthase activity	molecular function	Expansion	Trichonephila clavipes
GO:0008734	L-aspartate oxidase activity	molecular function	Expansion	Trichonephila clavipes
GO:0008746	NAD(P)+ transhydrogenase activity	molecular function	Expansion	Trichonephila clavipes
GO:0008750	NAD(P)+ transhydrogenase (AB-specific) activity	molecular function	Expansion	Trichonephila clavipes
GO:0008764	UDP-N-acetylmuramoylalanine-D-glutamate ligase activity	molecular function	Expansion	Trichonephila clavipes
GO:0008784	alanine racemase activity	molecular function	Expansion	Trichonephila clavipes
GO:0008914	leucyltransferase activity	molecular function	Expansion	Trichonephila clavipes
GO:0008948	oxaloacetate decarboxylase activity	molecular function	Expansion	Trichonephila clavipes
GO:0008963	phospho-N-acetylmuramoyl-pentapeptide-transferase activity	molecular function	Expansion	Trichonephila clavipes
GO:0008972	phosphomethylpyrimidine kinase activity	molecular function	Expansion	Trichonephila clavipes
GO:0008982	protein-N(PI)-phosphohistidine-sugar phosphotransferase activity	molecular function	Expansion	Trichonephila clavipes
GO:0009007	site-specific DNA-methyltransferase (adenine-specific) activity	molecular function	Expansion	Trichonephila clavipes
GO:0009020	tRNA (guanosine-2'-O-)-methyltransferase activity	molecular function	Expansion	Trichonephila clavipes
GO:0009028	tartronate-semialdehyde synthase activity	molecular function	Expansion	Trichonephila clavipes
GO:0009062	fatty acid catabolic process	biological process	Expansion	Trichonephila clavipes
GO:0009082	branched-chain amino acid biosynthetic process	biological process	Expansion	Trichonephila clavipes
GO:0009086	methionine biosynthetic process	biological process	Expansion	Trichonephila clavipes
GO:0009097	isoleucine biosynthetic process	biological process	Expansion	Trichonephila clavipes
GO:0009102	biotin biosynthetic process	biological process	Expansion	Trichonephila clavipes
GO:0009228	thiamine biosynthetic process	biological process	Expansion	Trichonephila clavipes
GO:0009236	cobalamin biosynthetic process	biological process	Expansion	Trichonephila clavipes
GO:0009297	pilus assembly	biological process	Expansion	Trichonephila clavipes
GO:0009374	biotin binding	molecular function	Expansion	Trichonephila clavipes
GO:0009380	excinuclease repair complex	cellular component	Expansion	Trichonephila clavipes
GO:0009401	phosphoenolpyruvate-dependent sugar phosphotransferase system	biological process	Expansion	Trichonephila clavipes
GO:0009408	response to heat	biological process	Expansion	Trichonephila clavipes
GO:0009426	bacterial-type flagellum basal body, distal rod	cellular component	Expansion	Trichonephila clavipes
GO:0009435	NAD biosynthetic process	biological process	Expansion	Trichonephila clavipes
GO:0009436	glyoxylate catabolic process	biological process	Expansion	Trichonephila clavipes
GO:0010124	phenylacetate catabolic process	biological process	Expansion	Trichonephila clavipes
GO:0015095	magnesium ion transmembrane transporter activity	molecular function	Expansion	Trichonephila clavipes
GO:0015103	inorganic anion transmembrane transporter activity	molecular function	Expansion	Trichonephila clavipes
GO:0015297	antiporter activity	molecular function	Expansion	Trichonephila clavipes
GO:0015562	efflux transmembrane transporter activity	molecular function	Expansion	Trichonephila clavipes
GO:0015627	type II protein secretion system complex	molecular function	Expansion	Trichonephila clavipes
GO:0015628	protein secretion by the type II secretion system	biological process	Expansion	Trichonephila clavipes
GO:0015633	ATPase-coupled zinc transmembrane transporter activity	molecular function	Expansion	Trichonephila clavipes
GO:0015655	alanine:sodium symporter activity	molecular function	Expansion	Trichonephila clavipes
GO:0015693	magnesium ion transport	biological process	Expansion	Trichonephila clavipes
GO:0015934	large ribosomal subunit	cellular component	Expansion	Trichonephila clavipes
GO:0015935	small ribosomal subunit	cellular component	Expansion	Trichonephila clavipes
GO:0015990	electron transport coupled proton transport	biological process	Expansion	Trichonephila clavipes
GO:0016075	rRNA catabolic process	biological process	Expansion	Trichonephila clavipes
GO:0016149	translation release factor activity, codon specific	molecular function	Expansion	Trichonephila clavipes
GO:0016310	phosphorylation	biological process	Expansion	Trichonephila clavipes
GO:0016597	amino acid binding	molecular function	Expansion	Trichonephila clavipes
GO:0016598	protein arginylation	biological process	Expansion	Trichonephila clavipes
GO:0016638	oxidoreductase activity, acting on the CH-NH2 group of donors	molecular function	Expansion	Trichonephila clavipes
GO:0016668	oxidoreductase activity, acting on a sulfur group of donors, NAD(P) as acceptor	molecular function	Expansion	Trichonephila clavipes
GO:0016682	oxidoreductase activity, acting on diphenols and related substances as donors, oxygen as acceptor	molecular function	Expansion	Trichonephila clavipes
GO:0016684	oxidoreductase activity, acting on peroxide as acceptor	molecular function	Expansion	Trichonephila clavipes
GO:0016717	oxidoreductase activity, acting on paired donors, with oxidation of a pair of donors resulting in the reduction of molecular oxygen to two molecules of water	molecular function	Expansion	Trichonephila clavipes
GO:0016740	transferase activity	molecular function	Expansion	Trichonephila clavipes
GO:0016743	carboxyl- or carbamoyltransferase activity	molecular function	Expansion	Trichonephila clavipes
GO:0016772	transferase activity, transferring phosphorus-containing groups	molecular function	Expansion	Trichonephila clavipes
GO:0016788	hydrolase activity, acting on ester bonds	molecular function	Expansion	Trichonephila clavipes
GO:0016866	intramolecular transferase activity	molecular function	Expansion	Trichonephila clavipes
GO:0016874	ligase activity	molecular function	Expansion	Trichonephila clavipes
GO:0016881	acid-amino acid ligase activity	molecular function	Expansion	Trichonephila clavipes
GO:0018800	5-oxopent-3-ene-1,2,5-tricarboxylate decarboxylase activity	molecular function	Expansion	Trichonephila clavipes
GO:0019343	cysteine biosynthetic process via cystathionine	biological process	Expansion	Trichonephila clavipes
GO:0019430	removal of superoxide radicals	biological process	Expansion	Trichonephila clavipes
GO:0019529	taurine catabolic process	biological process	Expansion	Trichonephila clavipes
GO:0019619	3,4-dihydroxybenzoate catabolic process	biological process	Expansion	Trichonephila clavipes
GO:0019829	ATPase-coupled cation transmembrane transporter activity	molecular function	Expansion	Trichonephila clavipes
GO:0019843	rRNA binding	molecular function	Expansion	Trichonephila clavipes
GO:0019867	outer membrane	cellular component	Expansion	Trichonephila clavipes
GO:0022857	transmembrane transporter activity	molecular function	Expansion	Trichonephila clavipes
GO:0022900	electron transport chain	biological process	Expansion	Trichonephila clavipes
GO:0022904	respiratory electron transport chain	biological process	Expansion	Trichonephila clavipes
GO:0030163	protein catabolic process	biological process	Expansion	Trichonephila clavipes
GO:0030254	protein secretion by the type III secretion system	biological process	Expansion	Trichonephila clavipes
GO:0030257	type III protein secretion system complex	cellular component	Expansion	Trichonephila clavipes
GO:0030604	1-deoxy-D-xylulose-5-phosphate reductoisomerase activity	molecular function	Expansion	Trichonephila clavipes
GO:0030694	bacterial-type flagellum basal body, rod	cellular component	Expansion	Trichonephila clavipes
GO:0030976	thiamine pyrophosphate binding	molecular function	Expansion	Trichonephila clavipes
GO:0031177	phosphopantetheine binding	molecular function	Expansion	Trichonephila clavipes
GO:0031419	cobalamin binding	molecular function	Expansion	Trichonephila clavipes
GO:0032259	methylation	biological process	Expansion	Trichonephila clavipes
GO:0032328	alanine proton-transporting	biological process	Expansion	Trichonephila clavipes
GO:0032549	ribonucleoside binding	molecular function	Expansion	Trichonephila clavipes
GO:0032559	adenyl ribonucleotide binding	molecular function	Expansion	Trichonephila clavipes
GO:0032775	DNA methylation on adenine	biological process	Expansion	Trichonephila clavipes
GO:0036125	fatty acid beta-oxidation multienzyme complex	cellular component	Expansion	Trichonephila clavipes
GO:0042026	protein refolding	biological process	Expansion	Trichonephila clavipes
GO:0042286	glutamate-1-semialdehyde 2,1-aminomutase activity	molecular function	Expansion	Trichonephila clavipes
GO:0042558	pteridine-containing compound metabolic process	biological process	Expansion	Trichonephila clavipes
GO:0042823	pyridoxal phosphate biosynthetic process	biological process	Expansion	Trichonephila clavipes
GO:0042853	L-alanine catabolic process	biological process	Expansion	Trichonephila clavipes
GO:0042952	beta-ketoadipate pathway	biological process	Expansion	Trichonephila clavipes
GO:0043115	precorrin-2 dehydrogenase activity	molecular function	Expansion	Trichonephila clavipes
GO:0043335	protein unfolding	biological process	Expansion	Trichonephila clavipes
GO:0043953	protein transport by the Tat complex	biological process	Expansion	Trichonephila clavipes
GO:0044237	cellular metabolic process	biological process	Expansion	Trichonephila clavipes
GO:0044780	bacterial-type flagellum assembly	biological process	Expansion	Trichonephila clavipes
GO:0045261	proton-transporting ATP synthase complex, catalytic core F(1)	cellular component	Expansion	Trichonephila clavipes
GO:0045275	respiratory chain complex III	cellular component	Expansion	Trichonephila clavipes
GO:0045277	respiratory chain complex IV	cellular component	Expansion	Trichonephila clavipes
GO:0045281	succinate dehydrogenase complex	cellular component	Expansion	Trichonephila clavipes
GO:0045900	negative regulation of translational elongation	biological process	Expansion	Trichonephila clavipes
GO:0046933	proton-transporting ATP synthase activity, rotational mechanism	molecular function	Expansion	Trichonephila clavipes
GO:0046952	ketone body catabolic process	biological process	Expansion	Trichonephila clavipes
GO:0047150	betaine-homocysteine S-methyltransferase activity	molecular function	Expansion	Trichonephila clavipes
GO:0047151	methylenetetrahydrofolate-tRNA-(uracil-5-)-methyltransferase (FADH2-oxidizing) activity	molecular function	Expansion	Trichonephila clavipes
GO:0047307	diaminobutyrate-pyruvate transaminase activity	molecular function	Expansion	Trichonephila clavipes
GO:0047480	UDP-N-acetylmuramoyl-tripeptide-D-alanyl-D-alanine ligase activity	molecular function	Expansion	Trichonephila clavipes
GO:0047570	3-oxoadipate enol-lactonase activity	molecular function	Expansion	Trichonephila clavipes
GO:0048001	erythrose-4-phosphate dehydrogenase activity	molecular function	Expansion	Trichonephila clavipes
GO:0050487	sulfoacetaldehyde acetyltransferase activity	molecular function	Expansion	Trichonephila clavipes
GO:0051266	sirohydrochlorin ferrochelatase activity	molecular function	Expansion	Trichonephila clavipes
GO:0051301	cell division	biological process	Expansion	Trichonephila clavipes
GO:0051537	2 iron, 2 sulfur cluster binding	molecular function	Expansion	Trichonephila clavipes
GO:0070402	NADPH binding	molecular function	Expansion	Trichonephila clavipes
GO:0070403	NAD+ binding	molecular function	Expansion	Trichonephila clavipes
GO:0071268	homocysteine biosynthetic process	biological process	Expansion	Trichonephila clavipes
GO:0071555	cell wall organization	biological process	Expansion	Trichonephila clavipes
GO:0071596	ubiquitin-dependent protein catabolic process via the N-end rule pathway	biological process	Expansion	Trichonephila clavipes
GO:0071973	bacterial-type flagellum-dependent cell motility	biological process	Expansion	Trichonephila clavipes
GO:0097163	sulfur carrier activity	molecular function	Expansion	Trichonephila clavipes
GO:1901023	4-hydroxyphenylacetate catabolic process	biological process	Expansion	Trichonephila clavipes
GO:1902600	proton transmembrane transport	biological process	Expansion	Trichonephila clavipes
GO:1990610	acetolactate synthase regulator activity	molecular function	Expansion	Trichonephila clavipes
GO:0003676	nucleic acid binding	molecular function	Contraction	Trichonephila clavipes
GO:0003677	DNA binding	molecular function	Contraction	Trichonephila clavipes
GO:0003777	microtubule motor activity	molecular function	Contraction	Trichonephila clavipes
GO:0003824	catalytic activity	molecular function	Contraction	Trichonephila clavipes
GO:0004089	carbonate dehydratase activity	molecular function	Contraction	Trichonephila clavipes
GO:0004252	serine-type endopeptidase activity	molecular function	Contraction	Trichonephila clavipes
GO:0004519	endonuclease activity	molecular function	Contraction	Trichonephila clavipes
GO:0004553	hydrolase activity, hydrolyzing O-glycosyl compounds	molecular function	Contraction	Trichonephila clavipes
GO:0004672	protein kinase activity	molecular function	Contraction	Trichonephila clavipes
GO:0005044	scavenger receptor activity	molecular function	Contraction	Trichonephila clavipes
GO:0005272	sodium channel activity	molecular function	Contraction	Trichonephila clavipes
GO:0005509	calcium ion binding	molecular function	Contraction	Trichonephila clavipes
GO:0005515	protein binding	molecular function	Contraction	Trichonephila clavipes
GO:0005524	ATP binding	molecular function	Contraction	Trichonephila clavipes
GO:0005576	extracellular region	cellular component	Contraction	Trichonephila clavipes
GO:0005975	carbohydrate metabolic process	biological process	Contraction	Trichonephila clavipes
GO:0006030	chitin metabolic process	biological process	Contraction	Trichonephila clavipes
GO:0006259	DNA metabolic process	biological process	Contraction	Trichonephila clavipes
GO:0006281	DNA repair	biological process	Contraction	Trichonephila clavipes
GO:0006468	protein phosphorylation	biological process	Contraction	Trichonephila clavipes
GO:0006508	proteolysis	biological process	Contraction	Trichonephila clavipes
GO:0006814	sodium ion transport	biological process	Contraction	Trichonephila clavipes
GO:0006955	immune response	biological process	Contraction	Trichonephila clavipes
GO:0007018	microtubule-based movement	biological process	Contraction	Trichonephila clavipes
GO:0008017	microtubule binding	molecular function	Contraction	Trichonephila clavipes
GO:0008061	chitin binding	molecular function	Contraction	Trichonephila clavipes
GO:0008236	serine-type peptidase activity	molecular function	Contraction	Trichonephila clavipes
GO:0008270	zinc ion binding	molecular function	Contraction	Trichonephila clavipes
GO:0008745	N-acetylmuramoyl-L-alanine amidase activity	molecular function	Contraction	Trichonephila clavipes
GO:0009253	peptidoglycan catabolic process	biological process	Contraction	Trichonephila clavipes
GO:0016020	membrane	cellular component	Contraction	Trichonephila clavipes
GO:0016491	oxidoreductase activity	molecular function	Contraction	Trichonephila clavipes
GO:0030246	carbohydrate binding	molecular function	Contraction	Trichonephila clavipes
GO:0030247	polysaccharide binding	molecular function	Contraction	Trichonephila clavipes
GO:0035556	intracellular signal transduction	biological process	Contraction	Trichonephila clavipes
GO:0044212	transcription regulatory region sequence-specific DNA binding	molecular function	Contraction	Trichonephila clavipes
GO:0003676	nucleic acid binding	molecular function	Expansion	Parasteatoda tepidariorum
GO:0003677	DNA binding	molecular function	Expansion	Parasteatoda tepidariorum
GO:0003723	RNA binding	molecular function	Expansion	Parasteatoda tepidariorum
GO:0003777	microtubule motor activity	molecular function	Expansion	Parasteatoda tepidariorum
GO:0003824	catalytic activity	molecular function	Expansion	Parasteatoda tepidariorum
GO:0004061	arylformamidase activity	molecular function	Expansion	Parasteatoda tepidariorum
GO:0004930	G protein-coupled receptor activity	molecular function	Expansion	Parasteatoda tepidariorum
GO:0005509	calcium ion binding	molecular function	Expansion	Parasteatoda tepidariorum
GO:0005515	protein binding	molecular function	Expansion	Parasteatoda tepidariorum
GO:0005524	ATP binding	molecular function	Expansion	Parasteatoda tepidariorum
GO:0006508	proteolysis	biological process	Expansion	Parasteatoda tepidariorum
GO:0007018	microtubule-based movement	biological process	Expansion	Parasteatoda tepidariorum
GO:0007186	G protein-coupled receptor signaling pathway	biological process	Expansion	Parasteatoda tepidariorum
GO:0008017	microtubule binding	molecular function	Expansion	Parasteatoda tepidariorum
GO:0008234	cysteine-type peptidase activity	molecular function	Expansion	Parasteatoda tepidariorum
GO:0016020	membrane	cellular component	Expansion	Parasteatoda tepidariorum
GO:0016021	integral component of membrane	cellular component	Expansion	Parasteatoda tepidariorum
GO:0016301	kinase activity	molecular function	Expansion	Parasteatoda tepidariorum
GO:0016491	oxidoreductase activity	molecular function	Expansion	Parasteatoda tepidariorum
GO:0017038	protein import	biological process	Expansion	Parasteatoda tepidariorum
GO:0019441	tryptophan catabolic process to kynurenine	biological process	Expansion	Parasteatoda tepidariorum
GO:0046872	metal ion binding	molecular function	Expansion	Parasteatoda tepidariorum
GO:0055085	transmembrane transport	biological process	Expansion	Parasteatoda tepidariorum
GO:0055114	oxidation-reduction process	biological process	Expansion	Parasteatoda tepidariorum
GO:0000166	nucleotide binding	molecular function	Expansion	Parasteatoda tepidariorum
GO:0003700	DNA-binding transcription factor activity	molecular function	Expansion	Parasteatoda tepidariorum
GO:0004089	carbonate dehydratase activity	molecular function	Expansion	Parasteatoda tepidariorum
GO:0004497	monooxygenase activity	molecular function	Expansion	Parasteatoda tepidariorum
GO:0004654	polyribonucleotide nucleotidyltransferase activity	molecular function	Expansion	Parasteatoda tepidariorum
GO:0004672	protein kinase activity	molecular function	Expansion	Parasteatoda tepidariorum
GO:0004867	serine-type endopeptidase inhibitor activity	molecular function	Expansion	Parasteatoda tepidariorum
GO:0004888	transmembrane signaling receptor activity	molecular function	Expansion	Parasteatoda tepidariorum
GO:0005044	scavenger receptor activity	molecular function	Expansion	Parasteatoda tepidariorum
GO:0005272	sodium channel activity	molecular function	Expansion	Parasteatoda tepidariorum
GO:0005388	calcium transmembrane transporter activity, phosphorylative mechanism	molecular function	Expansion	Parasteatoda tepidariorum
GO:0005506	iron ion binding	molecular function	Expansion	Parasteatoda tepidariorum
GO:0005520	insulin-like growth factor binding	molecular function	Expansion	Parasteatoda tepidariorum
GO:0005525	GTP binding	molecular function	Expansion	Parasteatoda tepidariorum
GO:0005543	phospholipid binding	molecular function	Expansion	Parasteatoda tepidariorum
GO:0005576	extracellular region	cellular component	Expansion	Parasteatoda tepidariorum
GO:0005634	nucleus	cellular component	Expansion	Parasteatoda tepidariorum
GO:0005737	cytoplasm	cellular component	Expansion	Parasteatoda tepidariorum
GO:0006030	chitin metabolic process	biological process	Expansion	Parasteatoda tepidariorum
GO:0006069	ethanol oxidation	biological process	Expansion	Parasteatoda tepidariorum
GO:0006355	regulation of transcription, DNA-templated	biological process	Expansion	Parasteatoda tepidariorum
GO:0006396	RNA processing	biological process	Expansion	Parasteatoda tepidariorum
GO:0006402	mRNA catabolic process	biological process	Expansion	Parasteatoda tepidariorum
GO:0006468	protein phosphorylation	biological process	Expansion	Parasteatoda tepidariorum
GO:0006486	protein glycosylation	biological process	Expansion	Parasteatoda tepidariorum
GO:0006629	lipid metabolic process	biological process	Expansion	Parasteatoda tepidariorum
GO:0006807	nitrogen compound metabolic process	biological process	Expansion	Parasteatoda tepidariorum
GO:0006814	sodium ion transport	biological process	Expansion	Parasteatoda tepidariorum
GO:0006955	immune response	biological process	Expansion	Parasteatoda tepidariorum
GO:0007165	signal transduction	biological process	Expansion	Parasteatoda tepidariorum
GO:0007166	cell surface receptor signaling pathway	biological process	Expansion	Parasteatoda tepidariorum
GO:0008061	chitin binding	molecular function	Expansion	Parasteatoda tepidariorum
GO:0008081	phosphoric diester hydrolase activity	molecular function	Expansion	Parasteatoda tepidariorum
GO:0008234	cysteine-type peptidase activity	molecular function	Expansion	Parasteatoda tepidariorum
GO:0008270	zinc ion binding	molecular function	Expansion	Parasteatoda tepidariorum
GO:0008417	fucosyltransferase activity	molecular function	Expansion	Parasteatoda tepidariorum
GO:0008745	N-acetylmuramoyl-L-alanine amidase activity	molecular function	Expansion	Parasteatoda tepidariorum
GO:0016746	transferase activity, transferring acyl groups	molecular function	Expansion	Parasteatoda tepidariorum
GO:0015889	cobalamin transport	biological process	Expansion	Parasteatoda tepidariorum
GO:0016310	phosphorilation	biological process	Expansion	Parasteatoda tepidariorum
GO:0016705	oxidoreductase activity, acting on paired donors, with incorporation or reduction of molecular oxygen	molecular function	Expansion	Parasteatoda tepidariorum
GO:0009253	peptidoglycan catabolic process	biological process	Expansion	Parasteatoda tepidariorum
GO:0016772	transferase activity, transferring phosphorus-containing groups	molecular function	Expansion	Parasteatoda tepidariorum
GO:0016787	hydrolase activity	molecular function	Expansion	Parasteatoda tepidariorum
GO:0020037	heme binding	molecular function	Expansion	Parasteatoda tepidariorum
GO:0030151	molybdenum ion binding	molecular function	Expansion	Parasteatoda tepidariorum
GO:0030170	pyridoxal phosphate binding	molecular function	Expansion	Parasteatoda tepidariorum
GO:0030247	polysaccharide binding	molecular function	Expansion	Parasteatoda tepidariorum
GO:0031105	septin complex	cellular component	Expansion	Parasteatoda tepidariorum
GO:0031419	cobalamin binding	molecular function	Expansion	Parasteatoda tepidariorum
GO:0035556	intracellular signal transduction	biological process	Expansion	Parasteatoda tepidariorum
GO:0042834	peptidoglycan binding	molecular function	Expansion	Parasteatoda tepidariorum
GO:0043565	sequence-specific DNA binding	molecular function	Expansion	Parasteatoda tepidariorum
GO:0044212	transcription regulatory region sequence-specific DNA binding	molecular function	Expansion	Parasteatoda tepidariorum
GO:0045087	innate immune response	biological process	Expansion	Parasteatoda tepidariorum
GO:0051301	cell division	biological process	Expansion	Parasteatoda tepidariorum
GO:0051903	S-(hydroxymethyl)glutathione dehydrogenase activity	molecular function	Expansion	Parasteatoda tepidariorum
GO:0070588	calcium ion transmembrane transport	biological process	Expansion	Parasteatoda tepidariorum
GO:0071569	protein ufmylation	biological process	Expansion	Parasteatoda tepidariorum
GO:0000027	ribosomal large subunit assembly	biological process	Contraction	Parasteatoda tepidariorum
GO:0003676	nucleic acid binding	molecular function	Contraction	Parasteatoda tepidariorum
GO:0003677	DNA binding	molecular function	Contraction	Parasteatoda tepidariorum
GO:0003777	microtubule motor activity	molecular function	Contraction	Parasteatoda tepidariorum
GO:0004672	protein kinase activity	molecular function	Contraction	Parasteatoda tepidariorum
GO:0004842	ubiquitin-protein transferase activity	molecular function	Contraction	Parasteatoda tepidariorum
GO:0005524	ATP binding	molecular function	Contraction	Parasteatoda tepidariorum
GO:0005634	nucleus	cellular component	Contraction	Parasteatoda tepidariorum
GO:0006468	protein phosphorylation	biological process	Contraction	Parasteatoda tepidariorum
GO:0007018	microtubule-based movement	biological process	Contraction	Parasteatoda tepidariorum
GO:0008270	zinc ion binding	molecular function	Contraction	Parasteatoda tepidariorum
GO:0016887	ATPase activity	molecular function	Contraction	Parasteatoda tepidariorum
GO:0030286	dynein complex	cellular component	Contraction	Parasteatoda tepidariorum
GO:0003676	nucleic acid binding	molecular function	Expansion	Stegodyphus mimosarum
GO:0003677	DNA binding	molecular function	Expansion	Stegodyphus mimosarum
GO:0005506	iron ion binding	molecular function	Expansion	Stegodyphus mimosarum
GO:0008237	metallopeptidase activity	molecular function	Expansion	Stegodyphus mimosarum
GO:0008270	zinc ion binding	molecular function	Expansion	Stegodyphus mimosarum
GO:0016702	oxidoreductase activity, acting on single donors with incorporation of molecular oxygen, incorporation of two atoms of oxygen	molecular function	Expansion	Stegodyphus mimosarum
GO:0055114	oxidation-reduction process	biological process	Expansion	Stegodyphus mimosarum
GO:0006313	transposition, DNA-mediated	biological process	Expansion	Stegodyphus mimosarum
GO:0006508	proteolysis	biological process	Expansion	Stegodyphus mimosarum
GO:0015074	DNA integration	biological process	Expansion	Stegodyphus mimosarum
GO:0046983	protein dimerization activity	molecular function	Expansion	Stegodyphus mimosarum
GO:0003677	DNA binding	molecular function	Contraction	Stegodyphus mimosarum
GO:0004672	protein kinase activity	molecular function	Contraction	Stegodyphus mimosarum
GO:0005524	ATP binding	molecular function	Contraction	Stegodyphus mimosarum
GO:0006355	regulation of transcription, DNA-templated	biological process	Contraction	Stegodyphus mimosarum
GO:0006468	protein phosphorylation	biological process	Contraction	Stegodyphus mimosarum
GO:0043565	sequence-specific DNA binding	molecular function	Contraction	Stegodyphus mimosarum
GO:0005975	carbohydrate metabolic process	biological process	Expansion	Tetragnatha kauaiensis
GO:0005576	extracellular region	cellular component	Expansion	Tetragnatha kauaiensis
GO:0006030	chitin metabolic process	biological process	Expansion	Tetragnatha kauaiensis
GO:0008061	chitin binding	molecular function	Expansion	Tetragnatha kauaiensis
GO:0005272	sodium channel activity	molecular function	Expansion	Tetragnatha kauaiensis
GO:0006814	sodium ion transport	biological process	Expansion	Tetragnatha kauaiensis
GO:0016020	membrane	cellular component	Expansion	Tetragnatha kauaiensis
GO:0005515	protein binding	molecular function	Expansion	Tetragnatha kauaiensis
GO:0004672	protein kinase activity	molecular function	Expansion	Tetragnatha kauaiensis
GO:0005524	ATP binding	molecular function	Expansion	Tetragnatha kauaiensis
GO:0006468	protein phosphorylation	biological process	Expansion	Tetragnatha kauaiensis
GO:0046983	protein dimerization activity	molecular function	Expansion	Tetragnatha kauaiensis
GO:0016021	integral component of membrane	cellular component	Expansion	Tetragnatha kauaiensis
GO:0008527	taste receptor activity	molecular function	Expansion	Tetragnatha kauaiensis
GO:0050912	detection of chemical stimulus involved in sensory perception of taste	biological process	Expansion	Tetragnatha kauaiensis
GO:0050909	sensory perception of taste	biological process	Expansion	Tetragnatha kauaiensis
GO:0003676	nucleic acid binding	molecular function	Expansion	Tetragnatha kauaiensis
GO:0003824	catalytic activity	molecular function	Expansion	Tetragnatha kauaiensis
GO:0004523	RNA-DNA hybrid ribonuclease activity	molecular function	Expansion	Tetragnatha kauaiensis
GO:0006508	proteolysis	biological process	Expansion	Tetragnatha kauaiensis
GO:0008270	zinc ion binding	molecular function	Expansion	Tetragnatha kauaiensis
GO:0004930	G protein-coupled receptor activity	molecular function	Expansion	Tetragnatha kauaiensis
GO:0000184	nuclear-transcribed mRNA catabolic process, nonsense-mediated decay	biological process	Expansion	Tetragnatha kauaiensis
GO:0004674	protein serine/threonine kinase activity	molecular function	Expansion	Tetragnatha kauaiensis
GO:0016310	phosphorylation	biological process	Expansion	Tetragnatha kauaiensis
GO:0003677	DNA binding	molecular function	Expansion	Tetragnatha kauaiensis
GO:0007186	G protein-coupled receptor signaling pathway	biological process	Expansion	Tetragnatha kauaiensis
GO:0006355	regulation of transcription, DNA-templated	biological process	Expansion	Tetragnatha kauaiensis
GO:0016192	vesicle-mediated transport	biological process	Expansion	Tetragnatha kauaiensis
GO:0035658	Mon1-Ccz1 complex	cellular component	Expansion	Tetragnatha kauaiensis
GO:0005509	calcium ion binding	molecular function	Expansion	Tetragnatha kauaiensis
GO:0005634	nucleus	cellular component	Expansion	Tetragnatha kauaiensis
GO:0015074	DNA integration	biological process	Expansion	Tetragnatha kauaiensis
GO:0004553	hydrolase activity, hydrolyzing O-glycosyl compounds	molecular function	Expansion	Tetragnatha kauaiensis
GO:0035556	intracellular signal transduction	biological process	Expansion	Tetragnatha kauaiensis
GO:0004803	transposase activity	molecular function	Expansion	Tetragnatha kauaiensis
GO:0006313	transposition, DNA-mediated	biological process	Expansion	Tetragnatha kauaiensis
GO:0009190	cyclic nucleotide biosynthetic process	biological process	Expansion	Tetragnatha kauaiensis
GO:0016849	phosphorus-oxygen lyase activity	molecular function	Expansion	Tetragnatha kauaiensis
GO:0004713	protein tyrosine kinase activity	molecular function	Expansion	Tetragnatha kauaiensis
GO:0043565	sequence-specific DNA binding	molecular function	Expansion	Tetragnatha kauaiensis
GO:0004222	metalloendopeptidase activity	molecular function	Expansion	Tetragnatha kauaiensis
GO:0009055	electron transfer activity	molecular function	Expansion	Tetragnatha kauaiensis
GO:0051536	iron-sulfur cluster binding	molecular function	Expansion	Tetragnatha kauaiensis
GO:0008236	serine-type peptidase activity	molecular function	Expansion	Tetragnatha kauaiensis
GO:0003723	RNA binding	molecular function	Expansion	Tetragnatha kauaiensis
GO:0004190	aspartic-type endopeptidase activity	molecular function	Expansion	Tetragnatha kauaiensis
GO:0016301	kinase activity	molecular function	Expansion	Tetragnatha kauaiensis
GO:0004383	guanylate cyclase activity	molecular function	Expansion	Tetragnatha kauaiensis
GO:0006182	cGMP biosynthetic process	biological process	Expansion	Tetragnatha kauaiensis
GO:0016791	phosphatase activity	molecular function	Expansion	Tetragnatha kauaiensis
GO:0003700	DNA-binding transcription factor activity	molecular function	Expansion	Tetragnatha kauaiensis
GO:0004674	protein serine/threonine kinase activity	molecular function	Expansion	Tetragnatha kauaiensis
GO:0042981	regulation of apoptotic process	biological process	Expansion	Tetragnatha kauaiensis
GO:0033819	lipoyl(octanoyl) transferase activity	molecular function	Expansion	Tetragnatha kauaiensis
GO:0004970	ionotropic glutamate receptor activity	molecular function	Expansion	Tetragnatha kauaiensis
GO:0009249	protein lipoylation	biological process	Expansion	Tetragnatha kauaiensis
GO:0006886	intracellular protein transport	biological process	Expansion	Tetragnatha kauaiensis
GO:0006464	cellular protein modification process	biological process	Expansion	Tetragnatha kauaiensis
GO:0003677	DNA binding	molecular function	Expansion	Node1
GO:0005198	structural molecule activity	molecular function	Expansion	Node1
GO:0005509	calcium ion binding	molecular function	Expansion	Node1
GO:0005515	protein binding	molecular function	Expansion	Node1
GO:0005524	ATP binding	molecular function	Expansion	Node1
GO:0005543	phospholipid binding	molecular function	Expansion	Node1
GO:0006629	lipid metabolic process	biological process	Expansion	Node1
GO:0015074	DNA integration	biological process	Expansion	Node1
GO:0016020	membrane	cellular component	Expansion	Node1
GO:0017038	protein import	biological process	Expansion	Node1
GO:0035556	intracellular signal transduction	biological process	Expansion	Node1
GO:0044212	transcription regulatory region sequence-specific DNA binding	molecular function	Expansion	Node1
GO:0000786	nucleosome	cellular component	Contraction	Node1
GO:0003676	nucleic acid binding	molecular function	Contraction	Node1
GO:0003677	DNA binding	molecular function	Contraction	Node1
GO:0003700	DNA-binding transcription factor activity	molecular function	Contraction	Node1
GO:0004190	aspartic-typew endopeptidase activity	molecular function	Contraction	Node1
GO:0004383	guanylate cyclase activity	molecular function	Contraction	Node1
GO:0004523	RNA-DNA hybrid ribonuclease activity	molecular function	Contraction	Node1
GO:0004672	protein kinase activity	molecular function	Contraction	Node1
GO:0004713	protein tyrosine kinase activity	molecular function	Contraction	Node1
GO:0005515	protein binding	molecular function	Contraction	Node1
GO:0005524	ATP binding	molecular function	Contraction	Node1
GO:0006182	cGMP biosynthetic process	biological process	Contraction	Node1
GO:0006355	regulation of transcription, DNA-templated	biological process	Contraction	Node1
GO:0006468	protein phosphorylation	biological process	Contraction	Node1
GO:0006508	proteolysis	biological process	Contraction	Node1
GO:0008270	zinc ion binding	molecular function	Contraction	Node1
GO:0009190	cyclic nucleotide biosynthetic process	biological process	Contraction	Node1
GO:0016021	integral component of membrane	cellular component	Contraction	Node1
GO:0016849	phosphorus-oxygen lyase activity	molecular function	Contraction	Node1
GO:0035556	intracellular signal transduction	biological process	Contraction	Node1
GO:0046982	protein heterodimerization activity	molecular function	Contraction	Node1
GO:0000155	phosphorelay sensor kinase activity	molecular function	Expansion	Node5
GO:0000156	phosphorelay response regulator activity	molecular function	Expansion	Node5
GO:0000160	phosphorelay signal transduction system	molecular function	Expansion	Node5
GO:0000287	magnesium ion binding	molecular function	Expansion	Node5
GO:0003676	nucleic acid binding	molecular function	Expansion	Node5
GO:0003677	DNA binding	molecular function	Expansion	Node5
GO:0003682	chromatin binding	molecular function	Expansion	Node5
GO:0003700	DNA-binding transcription factor activity	molecular function	Expansion	Node5
GO:0003735	structural constituent of ribosome	molecular function	Expansion	Node5
GO:0003824	catalytic activity	molecular function	Expansion	Node5
GO:0003984	acetolactate synthase activity	molecular function	Expansion	Node5
GO:0004455	ketol-acid reductoisomerase activity	molecular function	Expansion	Node5
GO:0005215	transporter activity	molecular function	Expansion	Node5
GO:0005515	protein binding	molecular function	Expansion	Node5
GO:0005524	ATP binding	molecular function	Expansion	Node5
GO:0005525	GTP binding	molecular function	Expansion	Node5
GO:0005737	cytoplasm	cellular component	Expansion	Node5
GO:0005840	ribosome	cellular component	Expansion	Node5
GO:0006355	regulation of transcription, DNA-templated	biological process	Expansion	Node5
GO:0006412	translation	biological process	Expansion	Node5
GO:0006808	regulation of nitrogen utilization	biological process	Expansion	Node5
GO:0006812	cation transport	biological process	Expansion	Node5
GO:0006855	drug membrane transport	biological process	Expansion	Node5
GO:0006865	amino acid transport	biological process	Expansion	Node5
GO:0007165	signal tranduction	biological process	Expansion	Node5
GO:0008134	transcription factor binding	molecular function	Expansion	Node5
GO:0008270	zinc ion binding	molecular function	Expansion	Node5
GO:0008324	cation transmembrane transporter activity	molecular function	Expansion	Node5
GO:0009028	tartronate-semialdehyde synthase activity	molecular function	Expansion	Node5
GO:0009082	branched-chain amino acid biosynthetic process	biological process	Expansion	Node5
GO:0009436	glyoxylate catabolic process	biological process	Expansion	Node5
GO:0015074	DNA integration	biological process	Expansion	Node5
GO:0015095	magnesium ion transmembrane transporter activity	molecular function	Expansion	Node5
GO:0015562	efflux transmembrane transporter activity	molecular function	Expansion	Node5
GO:0015693	magnesium ion transport	biological process	Expansion	Node5
GO:0016020	membrane	cellular component	Expansion	Node5
GO:0016021	integral component of membrane	cellular component	Expansion	Node5
GO:0016310	phosphorylation	biological process	Expansion	Node5
GO:0016491	oxidoreductase activity	molecular function	Expansion	Node5
GO:0016772	transferase activity, transferring phosphorus-containing groups	molecular function	Expansion	Node5
GO:0019529	taurine catabolic process	biological process	Expansion	Node5
GO:0022857	transmembrane transporter activity	molecular function	Expansion	Node5
GO:0030976	thiamine pyrophosphate binding	molecular function	Expansion	Node5
GO:0043565	sequence-specific DNA binding	molecular function	Expansion	Node5
GO:0050487	sulfoacetaldehyde acetyltransferase activity	molecular function	Expansion	Node5
GO:0050660	flavin adenine dinucleotide binding	molecular function	Expansion	Node5
GO:0050661	NADP binding	molecular function	Expansion	Node5
GO:0055085	transmembrane transport	biological process	Expansion	Node5
GO:0055114	oxidation-reduction process	biological process	Expansion	Node5
GO:1990610	acetolactate synthase regulator activity	molecular function	Expansion	Node5
GO:0003676	nucleic acid binding	molecular function	Contraction	Node5
GO:0003677	DNA binding	molecular function	Contraction	Node5
GO:0003723	RNA binding	molecular function	Contraction	Node5
GO:0003777	microtubule motor activity	molecular function	Contraction	Node5
GO:0004252	serine-type endopeptidase activity	molecular function	Contraction	Node5
GO:0004523	RNA-DNA hybrid ribonuclease activity	molecular function	Contraction	Node5
GO:0004672	protein kinase activity	molecular function	Contraction	Node5
GO:0004674	protein serine/threonine kinase activity	molecular function	Contraction	Node5
GO:0004970	ionotropic glutamate receptor activity	molecular function	Contraction	Node5
GO:0005044	scavenger receptor activity	molecular function	Contraction	Node5
GO:0005509	calcium ion binding	molecular function	Contraction	Node5
GO:0005515	protein binding	molecular function	Contraction	Node5
GO:0005524	ATP binding	molecular function	Contraction	Node5
GO:0006468	protein phosphorylation	biological process	Contraction	Node5
GO:0006508	proteolysis	biological process	Contraction	Node5
GO:0007018	microtubule-based movement	biological process	Contraction	Node5
GO:0008270	zinc ion binding	molecular function	Contraction	Node5
GO:0015074	DNA integration	biological process	Contraction	Node5
GO:0016020	membrane	cellular component	Contraction	Node5
GO:0016021	integral component of membrane	cellular component	Contraction	Node5
GO:0016192	vesicle-mediated transport	biological process	Contraction	Node5
GO:0016887	ATPase activity	molecular function	Contraction	Node5
GO:0030286	dynein complex	cellular component	Contraction	Node5
GO:0030288	outer membrane-bounded periplasmic space	cellular component	Contraction	Node5
GO:0035658	Mon1-Ccz1 complex	cellular component	Contraction	Node5
GO:0046983	protein dimerization activity	molecular function	Contraction	Node5
GO:0003676	nucleic acid binding	molecular function	Expansion	Node7
GO:0003677	DNA binding	molecular function	Expansion	Node7
GO:0004190	aspartic-type endopeptidase activity	molecular function	Expansion	Node7
GO:0004523	RNA-DNA hybrid ribonuclease activity	molecular function	Expansion	Node7
GO:0004970	ionotropic glutamate receptor activity	molecular function	Expansion	Node7
GO:0005515	protein binding	molecular function	Expansion	Node7
GO:0005634	nucleus	cellular component	Expansion	Node7
GO:0006259	DNA metabolic process	biological process	Expansion	Node7
GO:0006508	proteolysis	biological process	Expansion	Node7
GO:0008270	zinc ion binding	molecular function	Expansion	Node7
GO:0008527	taste receptor activity	molecular function	Expansion	Node7
GO:0015074	DNA integration	biological process	Expansion	Node7
GO:0016020	membrane	cellular component	Expansion	Node7
GO:0016021	integral component of membrane	cellular component	Expansion	Node7
GO:0016787	hybrolase activity	molecular activity	Expansion	Node7
GO:0035556	intracellular signal transduction	biological process	Expansion	Node7
GO:0050909	sensory perception of taste	biological process	Expansion	Node7
GO:0050912	detection of chemical stimulus involved in sensory perception of taste	biological process	Expansion	Node7

## Sheet: Suppl.Table8 (A)
Supplementary Table 8A: Venoms identified in the genomes. Toxin genes were identified through BLAST building on databases and previous works. To remove false positives we ran the putative genes through toxify and present the prediction score, the orthogroup, and the genome where it was found.
ID	prediction	Genome	Orthogroup (Orthogroups.txt	Number of genes in the Orthogroup	Number of genes in the Orthogroup identified by Toxify
ARGIO.g10172.t1	0.999945	Argiope bruennichii	OG0004506	19	1
ARGIO.g10216.t1	0.999	Argiope bruennichii	OG0006509	15	6
ARGIO.g10647.t1	0.849	Argiope bruennichii	OG0013973	9	1
ARGIO.g10736.t1	1	Argiope bruennichii	OG0004176	20	5
ARGIO.g10907.t1	1	Argiope bruennichii	OG0008133	13	1
ARGIO.g10921.t1	0.98	Argiope bruennichii	OG0001965	32	1
ARGIO.g11436.t2	0.956	Argiope bruennichii	OG0013016	9	1
ARGIO.g12065.t1	1	Argiope bruennichii	OG0000803	59	14
ARGIO.g12690.t1	0.999997	Argiope bruennichii	OG0034825	2	1
ARGIO.g13124.t1	1	Argiope bruennichii	OG0001436	41	12
ARGIO.g13126.t1	0.999999	Argiope bruennichii	OG0001436	41	12
ARGIO.g13129.t1	0.996	Argiope bruennichii	OG0001436	41	12
ARGIO.g13130.t1	1	Argiope bruennichii	OG0001436	41	12
ARGIO.g13140.t1	0.890862	Argiope bruennichii	OG0001436	41	12
ARGIO.g13295.t1	0.78	Argiope bruennichii	OG0018604	6	1
ARGIO.g13654.t1	1	Argiope bruennichii	OG0034938	2	1
ARGIO.g14061.t1	1	Argiope bruennichii	OG0009438	12	3
ARGIO.g14083.t1	1	Argiope bruennichii	OG0002724	27	9
ARGIO.g14168.t1	1	Argiope bruennichii	OG0000639	68	30
ARGIO.g14280.t1	0.994	Argiope bruennichii	OG0009438	12	3
ARGIO.g14282.t1	0.762755	Argiope bruennichii	OG0009438	12	3
ARGIO.g14889.t1	1	Argiope bruennichii	OG0009656	12	1
ARGIO.g15856.t1	0.913925	Argiope bruennichii	OG0000432	86	12
ARGIO.g15857.t1	1	Argiope bruennichii	OG0000432	86	12
ARGIO.g15868.t1	1	Argiope bruennichii	OG0032836	2	1
ARGIO.g15963.t1	0.999996	Argiope bruennichii	OG0000175	135	54
ARGIO.g16126.t1	1	Argiope bruennichii	OG0040506	2	2
ARGIO.g16126.t2	1	Argiope bruennichii	OG0040506	2	2
ARGIO.g16213.t1	1	Argiope bruennichii	OG0001841	35	1
ARGIO.g16636.t1	0.994024	Argiope bruennichii	OG0026645	3	2
ARGIO.g16636.t2	0.994024	Argiope bruennichii	OG0026645	3	2
ARGIO.g16801.t1	1	Argiope bruennichii	OG0002673	27	1
ARGIO.g16814.t1	1	Argiope bruennichii	OG0033181	2	1
ARGIO.g16870.t1	1	Argiope bruennichii	OG0018077	6	5
ARGIO.g16986.t1	0.907861	Argiope bruennichii	OG0005134	18	4
ARGIO.g17049.t1	0.975017	Argiope bruennichii	OG0000432	86	12
ARGIO.g17194.t1	0.999	Argiope bruennichii	OG0008687	13	3
ARGIO.g17194.t2	1	Argiope bruennichii	OG0008687	13	3
ARGIO.g17634.t1	0.999886	Argiope bruennichii	OG0013819	9	5
ARGIO.g17816.t1	1	Argiope bruennichii	OG0000314	105	8
ARGIO.g17972.t2	0.999984	Argiope bruennichii	OG0008676	13	1
ARGIO.g17997.t1	0.99826	Argiope bruennichii	OG0002293	30	2
ARGIO.g18448.t1	1	Argiope bruennichii	OG0001437	41	3
ARGIO.g18448.t2	1	Argiope bruennichii	OG0001437	41	3
ARGIO.g18575.t1	0.95405	Argiope bruennichii	OG0027482	3	1
ARGIO.g18799.t1	1	Argiope bruennichii	OG0006509	15	6
ARGIO.g18866.t1	1	Argiope bruennichii	OG0000314	105	8
ARGIO.g18871.t1	1	Argiope bruennichii	OG0000314	105	8
ARGIO.g18873.t1	1	Argiope bruennichii	OG0000314	105	8
ARGIO.g19069.t1	1	Argiope bruennichii	OG0006954	15	9
ARGIO.g19070.t1	1	Argiope bruennichii	OG0006954	15	9
ARGIO.g19071.t1	0.999999	Argiope bruennichii	OG0011872	10	1
ARGIO.g19075.t1	0.999856	Argiope bruennichii	OG0006954	15	9
ARGIO.g19077.t1	1	Argiope bruennichii	OG0006954	15	9
ARGIO.g19220.t1	1	Argiope bruennichii	OG0001141	47	28
ARGIO.g19223.t1	1	Argiope bruennichii	OG0020288	5	1
ARGIO.g19242.t1	1	Argiope bruennichii	OG0001141	47	28
ARGIO.g19243.t1	0.999999	Argiope bruennichii	OG0007454	14	3
ARGIO.g19247.t1	1	Argiope bruennichii	OG0002299	30	6
ARGIO.g19248.t1	1	Argiope bruennichii	OG0002299	30	6
ARGIO.g19249.t1	0.999988	Argiope bruennichii	OG0002299	30	6
ARGIO.g19250.t1	1	Argiope bruennichii	OG0002299	30	6
ARGIO.g19255.t1	0.767593	Argiope bruennichii	OG0009738	12	1
ARGIO.g19337.t1	1	Argiope bruennichii	OG0001141	47	28
ARGIO.g19339.t1	1	Argiope bruennichii	OG0001141	47	28
ARGIO.g19341.t1	0.999958	Argiope bruennichii	OG0001141	47	28
ARGIO.g19342.t1	1	Argiope bruennichii	OG0001141	47	28
ARGIO.g19347.t1	0.999	Argiope bruennichii	OG0016297	7	1
ARGIO.g19419.t1	1	Argiope bruennichii	OG0006954	15	9
ARGIO.g19692.t1	1	Argiope bruennichii	OG0008586	13	1
ARGIO.g20737.t1	1	Argiope bruennichii	OG0007559	14	10
ARGIO.g20738.t1	1	Argiope bruennichii	OG0007559	14	10
ARGIO.g21420.t1	0.999344	Argiope bruennichii	OG0000803	59	14
ARGIO.g21421.t1	0.999993	Argiope bruennichii	OG0000803	59	14
ARGIO.g21435.t1	1	Argiope bruennichii	OG0014691	8	1
ARGIO.g21462.t1	1	Argiope bruennichii	OG0000639	68	30
ARGIO.g21464.t1	1	Argiope bruennichii	OG0000639	68	30
ARGIO.g21465.t1	1	Argiope bruennichii	OG0000639	68	30
ARGIO.g21466.t1	1	Argiope bruennichii	OG0029930	3	1
ARGIO.g21467.t1	1	Argiope bruennichii	OG0027202	3	1
ARGIO.g21469.t1	1	Argiope bruennichii	OG0000639	68	30
ARGIO.g21474.t1	1	Argiope bruennichii	OG0002182	31	16
ARGIO.g21476.t1	1	Argiope bruennichii	OG0000916	54	12
ARGIO.g21478.t1	1	Argiope bruennichii	OG0000916	54	12
ARGIO.g21480.t1	1	Argiope bruennichii	OG0002182	31	16
ARGIO.g21481.t1	1	Argiope bruennichii	OG0002182	31	16
ARGIO.g21484.t1	1	Argiope bruennichii	OG0002182	31	16
ARGIO.g21491.t1	1	Argiope bruennichii	OG0000916	54	12
ARGIO.g21612.t1	0.999978	Argiope bruennichii	OG0003074	25	2
ARGIO.g21681.t1	1	Argiope bruennichii	OG0000314	105	8
ARGIO.g21838.t1	1	Argiope bruennichii	OG0000314	105	8
ARGIO.g21850.t1	0.999998	Argiope bruennichii	OG0009204	12	1
ARGIO.g22105.t1	0.999995	Argiope bruennichii	OG0020515	5	1
ARGIO.g22114.t1	0.956963	Argiope bruennichii	OG0014761	8	1
ARGIO.g22115.t1	1	Argiope bruennichii	OG0018051	6	1
ARGIO.g22507.t1	0.999997	Argiope bruennichii	OG0012371	10	1
ARGIO.g22517.t1	1	Argiope bruennichii	OG0000175	135	54
ARGIO.g22518.t1	1	Argiope bruennichii	OG0098240	1	1
ARGIO.g22521.t1	1	Argiope bruennichii	OG0000175	135	54
ARGIO.g22524.t1	1	Argiope bruennichii	OG0022991	4	1
ARGIO.g22526.t1	1	Argiope bruennichii	OG0000175	135	54
ARGIO.g22706.t1	0.993757	Argiope bruennichii	OG0007680	14	9
ARGIO.g22740.t1	1	Argiope bruennichii	OG0016951	7	5
ARGIO.g22740.t2	1	Argiope bruennichii	OG0016951	7	5
ARGIO.g22867.t1	1	Argiope bruennichii	OG0012433	10	3
ARGIO.g22868.t1	1	Argiope bruennichii	OG0007680	14	9
ARGIO.g22869.t1	1	Argiope bruennichii	OG0007680	14	9
ARGIO.g22870.t1	1	Argiope bruennichii	OG0007680	14	9
ARGIO.g22871.t1	0.782	Argiope bruennichii	OG0007680	14	9
ARGIO.g22875.t1	0.998217	Argiope bruennichii	OG0007680	14	9
ARGIO.g22875.t2	0.998217	Argiope bruennichii	OG0007680	14	9
ARGIO.g22875.t3	0.998217	Argiope bruennichii	OG0007680	14	9
ARGIO.g22875.t4	0.998217	Argiope bruennichii	OG0007680	14	9
ARGIO.g22897.t1	0.999998	Argiope bruennichii	OG0001226	45	11
ARGIO.g23215.t1	1	Argiope bruennichii	OG0000803	59	14
ARGIO.g23216.t1	1	Argiope bruennichii	OG0000803	59	14
ARGIO.g23219.t1	1	Argiope bruennichii	OG0000175	135	54
ARGIO.g23228.t1	0.999998	Argiope bruennichii	OG0000175	135	54
ARGIO.g23237.t1	1	Argiope bruennichii	OG0000803	59	14
ARGIO.g236.t1	1	Argiope bruennichii	OG0003087	25	4
ARGIO.g236.t2	0.988076	Argiope bruennichii	OG0003087	25	4
ARGIO.g2406.t1	1	Argiope bruennichii	OG0000175	135	54
ARGIO.g2407.t1	1	Argiope bruennichii	OG0000175	135	54
ARGIO.g2408.t1	1	Argiope bruennichii	OG0000175	135	54
ARGIO.g2409.t1	1	Argiope bruennichii	OG0000175	135	54
ARGIO.g2652.t1	0.999883	Argiope bruennichii	OG0012234	10	3
ARGIO.g285.t1	1	Argiope bruennichii	OG0095482	1	1
ARGIO.g286.t1	0.999999	Argiope bruennichii	OG0001283	44	4
ARGIO.g2865.t1	1	Argiope bruennichii	OG0002697	27	1
ARGIO.g3070.t1	0.998719	Argiope bruennichii	OG0002724	27	9
ARGIO.g3070.t2	0.998719	Argiope bruennichii	OG0002724	27	9
ARGIO.g3070.t3	0.998719	Argiope bruennichii	OG0002724	27	9
ARGIO.g3156.t1	0.999995	Argiope bruennichii	OG0002988	25	1
ARGIO.g4088.t1	1	Argiope bruennichii	OG0002182	31	16
ARGIO.g4224.t1	0.999998	Argiope bruennichii	OG0008537	13	7
ARGIO.g4237.t1	0.999974	Argiope bruennichii	OG0004459	19	13
ARGIO.g4621.t1	1	Argiope bruennichii	OG0016308	7	1
ARGIO.g5522.t1	1	Argiope bruennichii	OG0004182	20	5
ARGIO.g604.t1	0.941	Argiope bruennichii	OG0004753	19	5
ARGIO.g604.t2	0.941	Argiope bruennichii	OG0004753	19	5
ARGIO.g604.t3	1	Argiope bruennichii	OG0004753	19	5
ARGIO.g6491.t1	0.950892	Argiope bruennichii	OG0001523	39	3
ARGIO.g6967.t1	1	Argiope bruennichii	OG0000175	135	54
ARGIO.g7127.t1	0.993	Argiope bruennichii	OG0020040	5	1
ARGIO.g8366.t1	0.999	Argiope bruennichii	OG0018509	6	2
ARGIO.g8454.t1	0.929	Argiope bruennichii	OG0002823	26	8
ARGIO.g8469.t1	1	Argiope bruennichii	OG0002823	26	8
ARGIO.g9067.t1	1	Argiope bruennichii	OG0010369	11	2
ARGIO.g9287.t1	1	Argiope bruennichii	OG0018509	6	2
ARGIO.g9509.t1	1	Argiope bruennichii	OG0032909	2	1
ARGIO.g9513.t1	1	Argiope bruennichii	OG0014661	8	1
ARGIO.g9523.t1	0.999999	Argiope bruennichii	OG0018874	6	2
ARGIO.g9524.t1	0.999	Argiope bruennichii	OG0001381	42	2
ARGIO.g9525.t1	0.993	Argiope bruennichii	OG0018874	6	2
ARANE.GBL62664.1	0.999996	Araneus ventricosus	OG0091888	1	1
ARANE.GBL76484.1	1	Araneus ventricosus	OG0004459	19	13
ARANE.GBL76880.1	1	Araneus ventricosus	OG0001226	45	11
ARANE.GBL93904.1	1	Araneus ventricosus	OG0005912	16	5
ARANE.GBM00387.1	1	Araneus ventricosus	OG0000639	68	30
ARANE.GBM05337.1	1	Araneus ventricosus	OG0004459	19	13
ARANE.GBM05338.1	1	Araneus ventricosus	OG0004459	19	13
ARANE.GBM12579.1	0.999999	Araneus ventricosus	OG0000639	68	30
ARANE.GBM15195.1	0.886	Araneus ventricosus	OG0004219	20	7
ARANE.GBM17455.1	1	Araneus ventricosus	OG0000639	68	30
ARANE.GBM17459.1	1	Araneus ventricosus	OG0000639	68	30
ARANE.GBM17462.1	1	Araneus ventricosus	OG0032815	2	1
ARANE.GBM17487.1	1	Araneus ventricosus	OG0002182	31	16
ARANE.GBM17494.1	1	Araneus ventricosus	OG0000916	54	12
ARANE.GBM17505.1	0.999949	Araneus ventricosus	OG0000916	54	12
ARANE.GBM17511.1	0.999998	Araneus ventricosus	OG0002182	31	16
ARANE.GBM17513.1	1	Araneus ventricosus	OG0000916	54	12
ARANE.GBM17515.1	1	Araneus ventricosus	OG0002182	31	16
ARANE.GBM17517.1	1	Araneus ventricosus	OG0002182	31	16
ARANE.GBM17518.1	0.999977	Araneus ventricosus	OG0000916	54	12
ARANE.GBM18264.1	1	Araneus ventricosus	OG0011974	9	4
ARANE.GBM18330.1	0.993	Araneus ventricosus	OG0001226	45	11
ARANE.GBM24704.1	0.998969	Araneus ventricosus	OG0013086	9	3
ARANE.GBM24705.1	1	Araneus ventricosus	OG0000175	135	54
ARANE.GBM24706.1	0.999763	Araneus ventricosus	OG0000175	135	54
ARANE.GBM24708.1	1	Araneus ventricosus	OG0000175	135	54
ARANE.GBM37091.1	1	Araneus ventricosus	OG0018077	6	5
ARANE.GBM37092.1	1	Araneus ventricosus	OG0018077	6	5
ARANE.GBM37097.1	0.999999	Araneus ventricosus	OG0018077	6	5
ARANE.GBM37100.1	1	Araneus ventricosus	OG0018077	6	5
ARANE.GBM43005.1	0.990126	Araneus ventricosus	OG0001843	35	5
ARANE.GBM44663.1	0.999996	Araneus ventricosus	OG0056054	1	1
ARANE.GBM47864.1	1	Araneus ventricosus	OG0000175	135	54
ARANE.GBM53559.1	1	Araneus ventricosus	OG0001436	41	12
ARANE.GBM53563.1	0.988	Araneus ventricosus	OG0001436	41	12
ARANE.GBM64366.1	1	Araneus ventricosus	OG0029724	3	1
ARANE.GBM65701.1	1	Araneus ventricosus	OG0088777	1	1
ARANE.GBM65717.1	0.999934	Araneus ventricosus	OG0039272	2	1
ARANE.GBM76288.1	0.999997	Araneus ventricosus	OG0093138	1	1
ARANE.GBM80167.1	0.999966	Araneus ventricosus	OG0001609	38	1
ARANE.GBM82253.1	0.999017	Araneus ventricosus	OG0001226	45	11
ARANE.GBM88272.1	1	Araneus ventricosus	OG0039853	2	1
ARANE.GBM88284.1	0.997637	Araneus ventricosus	OG0001226	45	11
ARANE.GBM88868.1	0.999388	Araneus ventricosus	OG0009802	12	6
ARANE.GBM88891.1	0.999	Araneus ventricosus	OG0009802	12	6
ARANE.GBM88901.1	0.999388	Araneus ventricosus	OG0009802	12	6
ARANE.GBM88925.1	0.999	Araneus ventricosus	OG0009802	12	6
ARANE.GBM90395.1	1	Araneus ventricosus	OG0007559	14	10
ARANE.GBM91911.1	0.999992	Araneus ventricosus	OG0001283	44	4
ARANE.GBM96418.1	0.997854	Araneus ventricosus	OG0064118	1	1
ARANE.GBM96455.1	0.999748	Araneus ventricosus	OG0035001	2	1
ARANE.GBN02796.1	1	Araneus ventricosus	OG0007559	14	10
ARANE.GBN11393.1	0.910771	Araneus ventricosus	OG0004753	19	5
ARANE.GBN16025.1	0.999694	Araneus ventricosus	OG0000930	54	3
ARANE.GBN18258.1	1	Araneus ventricosus	OG0001141	47	28
ARANE.GBN22169.1	0.985543	Araneus ventricosus	OG0002299	30	6
ARANE.GBN33116.1	0.994921	Araneus ventricosus	OG0000175	135	54
ARANE.GBN36029.1	1	Araneus ventricosus	OG0001283	44	4
ARANE.GBN37186.1	1	Araneus ventricosus	OG0020694	5	1
ARANE.GBN38296.1	0.964803	Araneus ventricosus	OG0016951	7	5
ARANE.GBN38308.1	1	Araneus ventricosus	OG0011974	9	4
ARANE.GBN38646.1	0.99995	Araneus ventricosus	OG0070087	1	1
ARANE.GBN39649.1	0.999955	Araneus ventricosus	OG0011974	9	4
ARANE.GBN41789.1	0.948	Araneus ventricosus	OG0008625	13	1
ARANE.GBN41812.1	0.924	Araneus ventricosus	OG0000432	86	12
ARANE.GBN42934.1	0.934	Araneus ventricosus	OG0001226	45	11
ARANE.GBN43518.1	0.983977	Araneus ventricosus	OG0000803	59	14
ARANE.GBN44580.1	0.903	Araneus ventricosus	OG0020724	5	2
ARANE.GBN47149.1	0.944	Araneus ventricosus	OG0000761	61	2
ARANE.GBN51317.1	0.838	Araneus ventricosus	OG0003808	22	11
ARANE.GBN51617.1	1	Araneus ventricosus	OG0000175	135	54
ARANE.GBN58434.1	0.995	Araneus ventricosus	OG0072634	1	1
ARANE.GBN59674.1	1	Araneus ventricosus	OG0025074	4	1
ARANE.GBN66935.1	1	Araneus ventricosus	OG0003816	23	1
ARANE.GBN70966.1	0.937554	Araneus ventricosus	OG0000639	68	30
ARANE.GBN70970.1	1	Araneus ventricosus	OG0000639	68	30
ARANE.GBN71198.1	0.806	Araneus ventricosus	OG0074144	1	1
ARANE.GBN72902.1	1	Araneus ventricosus	OG0013819	9	5
ARANE.GBN75092.1	1	Araneus ventricosus	OG0011974	9	4
ARANE.GBN79444.1	0.996933	Araneus ventricosus	OG0024848	4	1
ARANE.GBN81787.1	0.999807	Araneus ventricosus	OG0002724	27	9
ARANE.GBN91332.1	0.802424	Araneus ventricosus	OG0020724	5	2
ARANE.GBN92218.1	0.999148	Araneus ventricosus	OG0004005	21	1
ARANE.GBN92542.1	0.999712	Araneus ventricosus	OG0002724	27	9
ARANE.GBN94292.1	0.999	Araneus ventricosus	OG0004459	19	13
ARANE.GBN98126.1	0.991572	Araneus ventricosus	OG0078213	1	1
ARANE.GBO00227.1	0.845434	Araneus ventricosus	OG0007786	14	10
ARANE.GBO03195.1	0.999994	Araneus ventricosus	OG0001141	47	28
ARANE.GBO04404.1	0.999983	Araneus ventricosus	OG0001141	47	28
ARANE.GBO08437.1	0.943	Araneus ventricosus	OG0004360	20	1
ARANE.GBO13067.1	0.986552	Araneus ventricosus	OG0080633	1	1
ARANE.GBO13413.1	0.981878	Araneus ventricosus	OG0004315	20	2
ARANE.GBO21433.1	0.952481	Araneus ventricosus	OG0001381	42	2
ARANE.GBO32086.1	0.999998	Araneus ventricosus	OG0083726	1	1
ARANE.GBO35295.1	1	Araneus ventricosus	OG0001843	35	5
ARANE.GBO40616.1	0.944739	Araneus ventricosus	OG0006954	15	9
ARANE.GBO42870.1	0.999485	Araneus ventricosus	OG0009802	12	6
ARANE.GBO42872.1	0.999485	Araneus ventricosus	OG0009802	12	6
CENTR.XP_023211035.1	1	Centruroides sculpturatus	OG0003074	25	2
CENTR.XP_023211714.1	1	Centruroides sculpturatus	OG0001141	47	28
CENTR.XP_023211718.1	1	Centruroides sculpturatus	OG0001141	47	28
CENTR.XP_023212211.1	0.997	Centruroides sculpturatus	OG0004182	20	5
CENTR.XP_023212351.1	1	Centruroides sculpturatus	OG0004219	20	7
CENTR.XP_023212786.1	1	Centruroides sculpturatus	OG0004219	20	7
CENTR.XP_023213525.1	0.993169	Centruroides sculpturatus	OG0021323	5	1
CENTR.XP_023214187.1	1	Centruroides sculpturatus	OG0040718	2	2
CENTR.XP_023214220.1	0.931	Centruroides sculpturatus	OG0000916	54	12
CENTR.XP_023214819.1	1	Centruroides sculpturatus	OG0098697	1	1
CENTR.XP_023216405.1	0.999817	Centruroides sculpturatus	OG0001141	47	28
CENTR.XP_023217912.1	1	Centruroides sculpturatus	OG0025686	4	2
CENTR.XP_023217931.1	1	Centruroides sculpturatus	OG0025686	4	2
CENTR.XP_023218733.1	1	Centruroides sculpturatus	OG0098909	1	1
CENTR.XP_023218966.1	0.999997	Centruroides sculpturatus	OG0040718	2	2
CENTR.XP_023220178.1	1	Centruroides sculpturatus	OG0001141	47	28
CENTR.XP_023221739.1	0.999987	Centruroides sculpturatus	OG0004219	20	7
CENTR.XP_023227572.1	1	Centruroides sculpturatus	OG0000803	59	14
CENTR.XP_023229070.1	1	Centruroides sculpturatus	OG0002182	31	16
CENTR.XP_023229533.1	0.994	Centruroides sculpturatus	OG0099456	1	1
CENTR.XP_023232022.1	1	Centruroides sculpturatus	OG0000639	68	30
CENTR.XP_023234549.1	1	Centruroides sculpturatus	OG0003808	22	11
CENTR.XP_023237314.1	1	Centruroides sculpturatus	OG0003135	24	1
CENTR.XP_023238420.1	0.994079	Centruroides sculpturatus	OG0001141	47	28
CENTR.XP_023238422.1	0.994079	Centruroides sculpturatus	OG0001141	47	28
CENTR.XP_023238423.1	0.994079	Centruroides sculpturatus	OG0001141	47	28
CENTR.XP_023238474.1	1	Centruroides sculpturatus	OG0099911	1	1
CENTR.XP_023238811.1	0.993714	Centruroides sculpturatus	OG0000432	86	12
CENTR.XP_023239478.1	1	Centruroides sculpturatus	OG0005912	16	5
CENTR.XP_023242948.1	0.999	Centruroides sculpturatus	OG0100131	1	1
CENTR.XP_023242949.1	0.894	Centruroides sculpturatus	OG0000175	135	54
DYSDE.DSIL_00008356-RA	1	Dysdera silvatica	OG0003087	25	4
DYSDE.DSIL_00020146-RA	0.999469	Dysdera silvatica	OG0009461	12	3
DYSDE.DSIL_00020778-RA	0.999917	Dysdera silvatica	OG0000175	135	54
DYSDE.DSIL_00040947-RA	1	Dysdera silvatica	OG0000432	86	12
DYSDE.DSIL_00042138-RA	0.999999	Dysdera silvatica	OG0005912	16	5
DYSDE.DSIL_00042825-RA	0.933	Dysdera silvatica	OG0006509	15	6
DYSDE.DSIL_00044400-RA	1	Dysdera silvatica	OG0000639	68	30
DYSDE.DSIL_00054190-RA	0.999971	Dysdera silvatica	OG0001523	39	3
DYSDE.DSIL_00055580-RA	0.999999	Dysdera silvatica	OG0000639	68	30
DYSDE.DSIL_00070070-RA	0.999752	Dysdera silvatica	OG0002823	26	8
DYSDE.DSIL_00074417-RA	0.998196	Dysdera silvatica	OG0000432	86	12
DYSDE.DSIL_00075489-RA	0.934571	Dysdera silvatica	OG0009394	12	2
DYSDE.DSIL_00080305-RA	1	Dysdera silvatica	OG0104381	1	1
LATRO.LHES000112-PA	0.999997	Latrodectus hesperus	OG0006509	15	6
LATRO.LHES002996-PA	0.996656	Latrodectus hesperus	OG0000432	86	12
LATRO.LHES006451-PA	0.990437	Latrodectus hesperus	OG0000346	99	4
LATRO.LHES006911-PA	1	Latrodectus hesperus	OG0108219	1	1
LATRO.LHES008590-PA	1	Latrodectus hesperus	OG0007454	14	3
LATRO.LHES008757-PA	0.998574	Latrodectus hesperus	OG0018576	6	2
LATRO.LHES009495-PA	1	Latrodectus hesperus	OG0004150	20	5
LATRO.LHES009695-PA	1	Latrodectus hesperus	OG0000639	68	30
LATRO.LHES009723-PA	0.984984	Latrodectus hesperus	OG0005912	16	5
LATRO.LHES009969-PA	0.999964	Latrodectus hesperus	OG0006954	15	9
LATRO.LHES010341-PA	0.999997	Latrodectus hesperus	OG0108668	1	1
LATRO.LHES012121-PA	1	Latrodectus hesperus	OG0000639	68	30
LATRO.LHES012528-PA	1	Latrodectus hesperus	OG0000639	68	30
LATRO.LHES013274-PA	0.992112	Latrodectus hesperus	OG0001523	39	3
LATRO.LHES014967-PA	1	Latrodectus hesperus	OG0000639	68	30
LATRO.LHES016619-PA	1	Latrodectus hesperus	OG0001283	44	4
TRICH.PRD18729.1	0.948487	Nephila clavipes	OG0021178	5	1
TRICH.PRD22717.1	0.939494	Nephila clavipes	OG0001226	45	11
TRICH.PRD22932.1	1	Nephila clavipes	OG0001843	35	5
TRICH.PRD23021.1	0.999976	Nephila clavipes	OG0006509	15	6
TRICH.PRD23776.1	1	Nephila clavipes	OG0002182	31	16
TRICH.PRD24897.1	0.988	Nephila clavipes	OG0000916	54	12
TRICH.PRD25356.1	0.999937	Nephila clavipes	OG0001843	35	5
TRICH.PRD26393.1	0.996662	Nephila clavipes	OG0000175	135	54
TRICH.PRD29014.1	1	Nephila clavipes	OG0001141	47	28
TRICH.PRD29075.1	0.951502	Nephila clavipes	OG0001843	35	5
TRICH.PRD30838.1	1	Nephila clavipes	OG0000432	86	12
TRICH.PRD31358.1	0.999428	Nephila clavipes	OG0002823	26	8
TRICH.PRD33729.1	0.999982	Nephila clavipes	OG0004459	19	13
TRICH.PRD34561.1	1	Nephila clavipes	OG0013102	9	1
PARAS.XP_015903610.1	1	Parasteatoda tepidariorum	OG0003808	22	11
PARAS.XP_015903670.1	0.999885	Parasteatoda tepidariorum	OG0002182	31	16
PARAS.XP_015903671.1	0.999	Parasteatoda tepidariorum	OG0002182	31	16
PARAS.XP_015904383.1	0.98217	Parasteatoda tepidariorum	OG0005856	16	1
PARAS.XP_015905115.1	0.999646	Parasteatoda tepidariorum	OG0001141	47	28
PARAS.XP_015905116.1	1	Parasteatoda tepidariorum	OG0001141	47	28
PARAS.XP_015905446.1	0.999836	Parasteatoda tepidariorum	OG0018576	6	2
PARAS.XP_015905613.1	1	Parasteatoda tepidariorum	OG0007786	14	10
PARAS.XP_015905619.1	1	Parasteatoda tepidariorum	OG0007786	14	10
PARAS.XP_015905629.1	1	Parasteatoda tepidariorum	OG0007786	14	10
PARAS.XP_015905655.1	0.999847	Parasteatoda tepidariorum	OG0000432	86	12
PARAS.XP_015905754.1	0.99999	Parasteatoda tepidariorum	OG0004019	21	2
PARAS.XP_015905755.1	1	Parasteatoda tepidariorum	OG0004019	21	2
PARAS.XP_015905918.1	1	Parasteatoda tepidariorum	OG0000639	68	30
PARAS.XP_015905919.1	1	Parasteatoda tepidariorum	OG0000639	68	30
PARAS.XP_015905944.1	0.999	Parasteatoda tepidariorum	OG0000803	59	14
PARAS.XP_015906299.1	0.995594	Parasteatoda tepidariorum	OG0008537	13	7
PARAS.XP_015906906.1	1	Parasteatoda tepidariorum	OG0000346	99	4
PARAS.XP_015906966.2	0.950918	Parasteatoda tepidariorum	OG0002390	29	2
PARAS.XP_015907468.1	1	Parasteatoda tepidariorum	OG0000916	54	12
PARAS.XP_015908249.1	0.942	Parasteatoda tepidariorum	OG0004423	20	3
PARAS.XP_015908256.1	0.998	Parasteatoda tepidariorum	OG0004423	20	3
PARAS.XP_015908335.1	0.999983	Parasteatoda tepidariorum	OG0007689	14	4
PARAS.XP_015908336.1	1	Parasteatoda tepidariorum	OG0007689	14	4
PARAS.XP_015908337.1	1	Parasteatoda tepidariorum	OG0007689	14	4
PARAS.XP_015908338.1	1	Parasteatoda tepidariorum	OG0007689	14	4
PARAS.XP_015908838.1	0.896886	Parasteatoda tepidariorum	OG0002426	29	1
PARAS.XP_015908954.1	0.999997	Parasteatoda tepidariorum	OG0002516	28	4
PARAS.XP_015908956.1	0.957	Parasteatoda tepidariorum	OG0002516	28	4
PARAS.XP_015908957.1	0.957	Parasteatoda tepidariorum	OG0002516	28	4
PARAS.XP_015908958.1	0.957	Parasteatoda tepidariorum	OG0002516	28	4
PARAS.XP_015909146.1	1	Parasteatoda tepidariorum	OG0008537	13	7
PARAS.XP_015909147.1	0.999973	Parasteatoda tepidariorum	OG0008537	13	7
PARAS.XP_015909154.1	1	Parasteatoda tepidariorum	OG0004150	20	5
PARAS.XP_015909155.1	1	Parasteatoda tepidariorum	OG0004150	20	5
PARAS.XP_015909513.1	0.997481	Parasteatoda tepidariorum	OG0004988	18	1
PARAS.XP_015909652.1	0.999966	Parasteatoda tepidariorum	OG0000175	135	54
PARAS.XP_015909660.1	1	Parasteatoda tepidariorum	OG0000175	135	54
PARAS.XP_015909662.1	1	Parasteatoda tepidariorum	OG0000175	135	54
PARAS.XP_015909663.1	1	Parasteatoda tepidariorum	OG0000175	135	54
PARAS.XP_015909664.1	1	Parasteatoda tepidariorum	OG0000175	135	54
PARAS.XP_015909665.1	1	Parasteatoda tepidariorum	OG0000175	135	54
PARAS.XP_015909668.1	0.85498	Parasteatoda tepidariorum	OG0000175	135	54
PARAS.XP_015909669.1	0.999941	Parasteatoda tepidariorum	OG0000175	135	54
PARAS.XP_015909671.1	0.999999	Parasteatoda tepidariorum	OG0000175	135	54
PARAS.XP_015909672.1	0.924	Parasteatoda tepidariorum	OG0000175	135	54
PARAS.XP_015909673.1	1	Parasteatoda tepidariorum	OG0000175	135	54
PARAS.XP_015909675.1	1	Parasteatoda tepidariorum	OG0000175	135	54
PARAS.XP_015909676.1	1	Parasteatoda tepidariorum	OG0000175	135	54
PARAS.XP_015909677.1	1	Parasteatoda tepidariorum	OG0000175	135	54
PARAS.XP_015909678.1	1	Parasteatoda tepidariorum	OG0000175	135	54
PARAS.XP_015909679.1	1	Parasteatoda tepidariorum	OG0000175	135	54
PARAS.XP_015909680.1	1	Parasteatoda tepidariorum	OG0000175	135	54
PARAS.XP_015910182.1	0.99937	Parasteatoda tepidariorum	OG0005240	18	1
PARAS.XP_015910246.1	0.999999	Parasteatoda tepidariorum	OG0000803	59	14
PARAS.XP_015910257.1	1	Parasteatoda tepidariorum	OG0000803	59	14
PARAS.XP_015911514.2	0.763412	Parasteatoda tepidariorum	OG0009461	12	3
PARAS.XP_015911672.1	1	Parasteatoda tepidariorum	OG0028064	3	1
PARAS.XP_015911802.1	1	Parasteatoda tepidariorum	OG0016951	7	5
PARAS.XP_015911874.2	0.989523	Parasteatoda tepidariorum	OG0002293	30	2
PARAS.XP_015911895.1	0.999997	Parasteatoda tepidariorum	OG0017205	7	1
PARAS.XP_015911960.1	1	Parasteatoda tepidariorum	OG0001436	41	12
PARAS.XP_015912114.1	0.996377	Parasteatoda tepidariorum	OG0021703	5	3
PARAS.XP_015912134.2	1	Parasteatoda tepidariorum	OG0012433	10	3
PARAS.XP_015912267.2	0.999997	Parasteatoda tepidariorum	OG0008687	13	3
PARAS.XP_015912373.1	0.997599	Parasteatoda tepidariorum	OG0000175	135	54
PARAS.XP_015912380.1	0.888486	Parasteatoda tepidariorum	OG0000175	135	54
PARAS.XP_015912476.1	1	Parasteatoda tepidariorum	OG0003808	22	11
PARAS.XP_015912477.1	1	Parasteatoda tepidariorum	OG0003808	22	11
PARAS.XP_015912478.1	1	Parasteatoda tepidariorum	OG0003808	22	11
PARAS.XP_015912480.1	1	Parasteatoda tepidariorum	OG0003808	22	11
PARAS.XP_015912834.1	0.903436	Parasteatoda tepidariorum	OG0017400	7	1
PARAS.XP_015913031.1	1	Parasteatoda tepidariorum	OG0014475	8	2
PARAS.XP_015913184.1	0.999837	Parasteatoda tepidariorum	OG0000175	135	54
PARAS.XP_015913555.1	0.817064	Parasteatoda tepidariorum	OG0000803	59	14
PARAS.XP_015913873.1	0.999998	Parasteatoda tepidariorum	OG0004423	20	3
PARAS.XP_015913953.1	0.999502	Parasteatoda tepidariorum	OG0000175	135	54
PARAS.XP_015914290.1	1	Parasteatoda tepidariorum	OG0000916	54	12
PARAS.XP_015914906.1	0.875161	Parasteatoda tepidariorum	OG0004182	20	5
PARAS.XP_015914985.1	0.999307	Parasteatoda tepidariorum	OG0109891	1	1
PARAS.XP_015914986.1	0.835674	Parasteatoda tepidariorum	OG0000175	135	54
PARAS.XP_015915131.1	1	Parasteatoda tepidariorum	OG0007454	14	3
PARAS.XP_015915143.1	1	Parasteatoda tepidariorum	OG0001141	47	28
PARAS.XP_015915155.1	1	Parasteatoda tepidariorum	OG0002299	30	6
PARAS.XP_015915192.1	1	Parasteatoda tepidariorum	OG0007786	14	10
PARAS.XP_015915342.1	1	Parasteatoda tepidariorum	OG0004459	19	13
PARAS.XP_015916297.1	0.996921	Parasteatoda tepidariorum	OG0001141	47	28
PARAS.XP_015916361.2	0.993599	Parasteatoda tepidariorum	OG0009461	12	3
PARAS.XP_015916699.1	1	Parasteatoda tepidariorum	OG0000175	135	54
PARAS.XP_015916894.1	0.976711	Parasteatoda tepidariorum	OG0009394	12	2
PARAS.XP_015916902.1	0.998325	Parasteatoda tepidariorum	OG0042679	2	2
PARAS.XP_015916903.1	0.998325	Parasteatoda tepidariorum	OG0042679	2	2
PARAS.XP_015917117.1	1	Parasteatoda tepidariorum	OG0004459	19	13
PARAS.XP_015917450.1	0.96773	Parasteatoda tepidariorum	OG0006954	15	9
PARAS.XP_015917456.1	1	Parasteatoda tepidariorum	OG0006954	15	9
PARAS.XP_015917882.1	1	Parasteatoda tepidariorum	OG0015349	8	1
PARAS.XP_015918256.1	0.999991	Parasteatoda tepidariorum	OG0004176	20	5
PARAS.XP_015918258.1	0.999991	Parasteatoda tepidariorum	OG0004176	20	5
PARAS.XP_015918799.1	0.999954	Parasteatoda tepidariorum	OG0000175	135	54
PARAS.XP_015918959.1	1	Parasteatoda tepidariorum	OG0017408	7	1
PARAS.XP_015919352.1	1	Parasteatoda tepidariorum	OG0023855	4	1
PARAS.XP_015919365.1	1	Parasteatoda tepidariorum	OG0004753	19	5
PARAS.XP_015919386.1	0.999569	Parasteatoda tepidariorum	OG0002823	26	8
PARAS.XP_015919387.1	0.999569	Parasteatoda tepidariorum	OG0002823	26	8
PARAS.XP_015919388.1	0.999569	Parasteatoda tepidariorum	OG0002823	26	8
PARAS.XP_015919389.1	0.999569	Parasteatoda tepidariorum	OG0002823	26	8
PARAS.XP_015920273.1	0.999908	Parasteatoda tepidariorum	OG0010895	11	1
PARAS.XP_015920440.1	1	Parasteatoda tepidariorum	OG0000803	59	14
PARAS.XP_015920499.1	0.85081	Parasteatoda tepidariorum	OG0021703	5	3
PARAS.XP_015920662.1	0.999999	Parasteatoda tepidariorum	OG0022198	4	1
PARAS.XP_015921013.1	0.999713	Parasteatoda tepidariorum	OG0016034	7	1
PARAS.XP_015921085.1	0.826378	Parasteatoda tepidariorum	OG0001436	41	12
PARAS.XP_015921087.1	0.826378	Parasteatoda tepidariorum	OG0001436	41	12
PARAS.XP_015921088.1	0.826378	Parasteatoda tepidariorum	OG0001436	41	12
PARAS.XP_015921356.1	0.999066	Parasteatoda tepidariorum	OG0025504	4	1
PARAS.XP_015921530.1	1	Parasteatoda tepidariorum	OG0001141	47	28
PARAS.XP_015921539.1	1	Parasteatoda tepidariorum	OG0004459	19	13
PARAS.XP_015921542.1	1	Parasteatoda tepidariorum	OG0001141	47	28
PARAS.XP_015921553.1	1	Parasteatoda tepidariorum	OG0001141	47	28
PARAS.XP_015921560.1	1	Parasteatoda tepidariorum	OG0001141	47	28
PARAS.XP_015922256.1	1	Parasteatoda tepidariorum	OG0000639	68	30
PARAS.XP_015922257.1	1	Parasteatoda tepidariorum	OG0000639	68	30
PARAS.XP_015922471.1	1	Parasteatoda tepidariorum	OG0004182	20	5
PARAS.XP_015922490.1	0.999899	Parasteatoda tepidariorum	OG0019047	6	1
PARAS.XP_015923031.1	0.999999	Parasteatoda tepidariorum	OG0002897	26	3
PARAS.XP_015923276.1	1	Parasteatoda tepidariorum	OG0000175	135	54
PARAS.XP_015923280.1	1	Parasteatoda tepidariorum	OG0000175	135	54
PARAS.XP_015923403.1	0.999979	Parasteatoda tepidariorum	OG0007559	14	10
PARAS.XP_015923404.1	0.999995	Parasteatoda tepidariorum	OG0007559	14	10
PARAS.XP_015923405.1	0.999979	Parasteatoda tepidariorum	OG0007559	14	10
PARAS.XP_015923461.1	1	Parasteatoda tepidariorum	OG0003808	22	11
PARAS.XP_015923463.1	0.999815	Parasteatoda tepidariorum	OG0003808	22	11
PARAS.XP_015923612.1	0.997043	Parasteatoda tepidariorum	OG0042730	2	2
PARAS.XP_015924527.1	1	Parasteatoda tepidariorum	OG0003808	22	11
PARAS.XP_015924724.1	1	Parasteatoda tepidariorum	OG0001906	34	1
PARAS.XP_015925230.1	1	Parasteatoda tepidariorum	OG0110151	1	1
PARAS.XP_015925233.1	0.999999	Parasteatoda tepidariorum	OG0031012	3	3
PARAS.XP_015925689.1	1	Parasteatoda tepidariorum	OG0007559	14	10
PARAS.XP_015926094.1	0.948957	Parasteatoda tepidariorum	OG0000395	90	2
PARAS.XP_015926148.1	1	Parasteatoda tepidariorum	OG0012234	10	3
PARAS.XP_015926154.1	1	Parasteatoda tepidariorum	OG0000314	105	8
PARAS.XP_015926155.1	1	Parasteatoda tepidariorum	OG0000314	105	8
PARAS.XP_015926612.1	0.999963	Parasteatoda tepidariorum	OG0031012	3	3
PARAS.XP_015926613.1	0.999963	Parasteatoda tepidariorum	OG0031012	3	3
PARAS.XP_015926777.1	1	Parasteatoda tepidariorum	OG0004176	20	5
PARAS.XP_015926932.1	0.999984	Parasteatoda tepidariorum	OG0004769	19	4
PARAS.XP_015926933.1	0.999984	Parasteatoda tepidariorum	OG0004769	19	4
PARAS.XP_015926934.1	0.999984	Parasteatoda tepidariorum	OG0004769	19	4
PARAS.XP_015926935.1	0.999984	Parasteatoda tepidariorum	OG0004769	19	4
PARAS.XP_015927088.1	0.999996	Parasteatoda tepidariorum	OG0017404	7	3
PARAS.XP_015927239.1	0.919745	Parasteatoda tepidariorum	OG0042730	2	2
PARAS.XP_015927904.1	0.998632	Parasteatoda tepidariorum	OG0005134	18	4
PARAS.XP_015927905.1	0.774273	Parasteatoda tepidariorum	OG0005134	18	4
PARAS.XP_015927906.1	0.774273	Parasteatoda tepidariorum	OG0005134	18	4
PARAS.XP_015928359.1	1	Parasteatoda tepidariorum	OG0013591	9	1
PARAS.XP_015928525.1	0.993834	Parasteatoda tepidariorum	OG0002182	31	16
PARAS.XP_015928633.1	0.999998	Parasteatoda tepidariorum	OG0002468	29	1
PARAS.XP_015929125.1	0.987203	Parasteatoda tepidariorum	OG0000916	54	12
PARAS.XP_015929414.1	0.959713	Parasteatoda tepidariorum	OG0000432	86	12
PARAS.XP_015929421.1	0.9971	Parasteatoda tepidariorum	OG0031035	3	1
PARAS.XP_015929434.1	0.999974	Parasteatoda tepidariorum	OG0110245	1	1
PARAS.XP_015929435.1	1	Parasteatoda tepidariorum	OG0042788	2	2
PARAS.XP_015929502.1	0.999998	Parasteatoda tepidariorum	OG0017404	7	3
PARAS.XP_015929503.1	0.999998	Parasteatoda tepidariorum	OG0017404	7	3
PARAS.XP_015930600.1	0.999999	Parasteatoda tepidariorum	OG0000761	61	2
PARAS.XP_020999934.1	0.835217	Parasteatoda tepidariorum	OG0000346	99	4
PARAS.XP_020999958.1	0.999281	Parasteatoda tepidariorum	OG0021703	5	3
PARAS.XP_021000047.1	0.999999	Parasteatoda tepidariorum	OG0110297	1	1
PARAS.XP_021000276.1	0.99986	Parasteatoda tepidariorum	OG0030969	3	1
PARAS.XP_021000425.1	0.999998	Parasteatoda tepidariorum	OG0001977	33	1
PARAS.XP_021000929.1	1	Parasteatoda tepidariorum	OG0010369	11	2
PARAS.XP_021000972.1	0.999873	Parasteatoda tepidariorum	OG0002390	29	2
PARAS.XP_021001002.1	1	Parasteatoda tepidariorum	OG0012234	10	3
PARAS.XP_021001037.1	0.943532	Parasteatoda tepidariorum	OG0016873	7	2
PARAS.XP_021001038.1	0.943532	Parasteatoda tepidariorum	OG0016873	7	2
PARAS.XP_021001061.1	1	Parasteatoda tepidariorum	OG0009289	12	1
PARAS.XP_021001153.1	0.882818	Parasteatoda tepidariorum	OG0016927	7	1
PARAS.XP_021002361.1	1	Parasteatoda tepidariorum	OG0005674	17	1
PARAS.XP_021002433.1	1	Parasteatoda tepidariorum	OG0010050	11	1
PARAS.XP_021002616.1	1	Parasteatoda tepidariorum	OG0000639	68	30
PARAS.XP_021002617.1	1	Parasteatoda tepidariorum	OG0000639	68	30
PARAS.XP_021002618.1	1	Parasteatoda tepidariorum	OG0000639	68	30
PARAS.XP_021002619.1	1	Parasteatoda tepidariorum	OG0000639	68	30
PARAS.XP_021002970.1	1	Parasteatoda tepidariorum	OG0000175	135	54
PARAS.XP_021002971.1	1	Parasteatoda tepidariorum	OG0000175	135	54
PARAS.XP_021003028.1	1	Parasteatoda tepidariorum	OG0016951	7	5
PARAS.XP_021003043.1	1	Parasteatoda tepidariorum	OG0000432	86	12
PARAS.XP_021003300.1	1	Parasteatoda tepidariorum	OG0007786	14	10
PARAS.XP_021003301.1	1	Parasteatoda tepidariorum	OG0007786	14	10
PARAS.XP_021003302.1	1	Parasteatoda tepidariorum	OG0007786	14	10
PARAS.XP_021003386.1	0.99984	Parasteatoda tepidariorum	OG0002897	26	3
PARAS.XP_021003544.1	1	Parasteatoda tepidariorum	OG0008537	13	7
PARAS.XP_021003545.1	1	Parasteatoda tepidariorum	OG0008537	13	7
PARAS.XP_021003812.1	1	Parasteatoda tepidariorum	OG0042788	2	2
PARAS.XP_021003887.1	1	Parasteatoda tepidariorum	OG0013086	9	3
PARAS.XP_021003888.1	1	Parasteatoda tepidariorum	OG0013086	9	3
PARAS.XP_021004043.1	0.949	Parasteatoda tepidariorum	OG0000395	90	2
PARAS.XP_021004202.1	1	Parasteatoda tepidariorum	OG0001437	41	3
PARAS.XP_021004430.1	1	Parasteatoda tepidariorum	OG0003808	22	11
PARAS.XP_021004621.1	1	Parasteatoda tepidariorum	OG0012433	10	3
STEGO.KFM56533.1	1	Stegodyphus mimosarium	OG0000803	59	14
STEGO.KFM59993.1	1	Stegodyphus mimosarium	OG0003087	25	4
STEGO.KFM60491.1	0.999988	Stegodyphus mimosarium	OG0001226	45	11
STEGO.KFM60493.1	0.923	Stegodyphus mimosarium	OG0001226	45	11
STEGO.KFM60495.1	1	Stegodyphus mimosarium	OG0001226	45	11
STEGO.KFM61883.1	0.997	Stegodyphus mimosarium	OG0004219	20	7
STEGO.KFM61978.1	1	Stegodyphus mimosarium	OG0001141	47	28
STEGO.KFM61982.1	0.999	Stegodyphus mimosarium	OG0001141	47	28
STEGO.KFM62607.1	1	Stegodyphus mimosarium	OG0004150	20	5
STEGO.KFM62656.1	1	Stegodyphus mimosarium	OG0003043	25	1
STEGO.KFM63173.1	1	Stegodyphus mimosarium	OG0000175	135	54
STEGO.KFM63177.1	1	Stegodyphus mimosarium	OG0000175	135	54
STEGO.KFM65457.1	0.98726	Stegodyphus mimosarium	OG0004607	19	1
STEGO.KFM65462.1	1	Stegodyphus mimosarium	OG0002182	31	16
STEGO.KFM65463.1	0.999998	Stegodyphus mimosarium	OG0000639	68	30
STEGO.KFM65835.1	1	Stegodyphus mimosarium	OG0112214	1	1
STEGO.KFM68258.1	1	Stegodyphus mimosarium	OG0007559	14	10
STEGO.KFM69577.1	1	Stegodyphus mimosarium	OG0004459	19	13
STEGO.KFM69578.1	1	Stegodyphus mimosarium	OG0004459	19	13
STEGO.KFM69961.1	0.999999	Stegodyphus mimosarium	OG0002857	26	1
STEGO.KFM72864.1	1	Stegodyphus mimosarium	OG0013819	9	5
STEGO.KFM72865.1	1	Stegodyphus mimosarium	OG0013819	9	5
STEGO.KFM73379.1	0.919795	Stegodyphus mimosarium	OG0004315	20	2
STEGO.KFM74702.1	0.999997	Stegodyphus mimosarium	OG0004016	21	2
STEGO.KFM74703.1	1	Stegodyphus mimosarium	OG0004016	21	2
STEGO.KFM75177.1	1	Stegodyphus mimosarium	OG0004219	20	7
STEGO.KFM78546.1	1	Stegodyphus mimosarium	OG0021678	5	2
STEGO.KFM78547.1	1	Stegodyphus mimosarium	OG0021678	5	2
STEGO.KFM80371.1	0.999517	Stegodyphus mimosarium	OG0001436	41	12
STEGO.KFM81185.1	0.755818	Stegodyphus mimosarium	OG0008537	13	7
STEGO.KFM81410.1	0.988741	Stegodyphus mimosarium	OG0000346	99	4
STEGO.KFM81506.1	0.999986	Stegodyphus mimosarium	OG0115022	1	1
STEGO.KFM81530.1	0.996868	Stegodyphus mimosarium	OG0000175	135	54
STEGO.KFM82352.1	0.95	Stegodyphus mimosarium	OG0002724	27	9
STEGO.KFM82353.1	1	Stegodyphus mimosarium	OG0002724	27	9
STEGO.KFM83073.1	1	Stegodyphus mimosarium	OG0007786	14	10
TETRA.g12684.t1	1	Tetragnatha kauaiensis	OG0007786	14	10
TETRA.g15188.t1	1	Tetragnatha kauaiensis	OG0000175	135	54
TETRA.g1661.t1	0.973	Tetragnatha kauaiensis	OG0000639	68	30
TETRA.g1664.t1	1	Tetragnatha kauaiensis	OG0000639	68	30
TETRA.g18137.t1	0.999264	Tetragnatha kauaiensis	OG0004459	19	13
TETRA.g19240.t1	0.890721	Tetragnatha kauaiensis	OG0000175	135	54
TETRA.g19903.t1	1	Tetragnatha kauaiensis	OG0004150	20	5
TETRA.g20882.t1	0.999954	Tetragnatha kauaiensis	OG0000930	54	3
TETRA.g20890.t1	1	Tetragnatha kauaiensis	OG0035211	2	1
TETRA.g21778.t1	1	Tetragnatha kauaiensis	OG0007559	14	10
TETRA.g25061.t1	1	Tetragnatha kauaiensis	OG0000175	135	54
TETRA.g25717.t1	1	Tetragnatha kauaiensis	OG0001226	45	11
TETRA.g26533.t1	1	Tetragnatha kauaiensis	OG0122822	1	1
TETRA.g29340.t1	1	Tetragnatha kauaiensis	OG0000639	68	30
TETRA.g29342.t1	1	Tetragnatha kauaiensis	OG0002182	31	16
TETRA.g30956.t1	1	Tetragnatha kauaiensis	OG0000930	54	3
TETRA.g36500.t1	1	Tetragnatha kauaiensis	OG0004219	20	7
TETRA.g38688.t1	1	Tetragnatha kauaiensis	OG0001141	47	28
TETRA.g38774.t1	1	Tetragnatha kauaiensis	OG0006509	15	6
TETRA.g38797.t1	0.977	Tetragnatha kauaiensis	OG0013819	9	5
TETRA.g4360.t1	1	Tetragnatha kauaiensis	OG0004176	20	5
TETRA.g4610.t1	1	Tetragnatha kauaiensis	OG0002897	26	3
TETRA.g5329.t1	0.999984	Tetragnatha kauaiensis	OG0014475	8	2
TETRA.g5619.t1	1	Tetragnatha kauaiensis	OG0004459	19	13
TETRA.g6887.t1	1	Tetragnatha kauaiensis	OG0002724	27	9
TETRA.g7992.t1	0.975	Tetragnatha kauaiensis	OG0005912	16	5
TETRA.g8538.t1	0.999	Tetragnatha kauaiensis	OG0004182	20	5

## Sheet: Suppl.Table8 (B)
Supplementary Table 8 : Venoms identified in the genomes as grouped by orthogroups.
OrthologGroup	Number of toxin genes in the orthogroup	Total genes included in the orthogrop
OG0000175	1	OG0000175: ARANE.GBM04925.1 ARANE.GBM04927.1 ARANE.GBM24705.1 ARANE.GBM24706.1 ARANE.GBM24708.1 ARANE.GBM24712.1 ARANE.GBM45273.1 ARANE.GBM47848.1 ARANE.GBM47852.1 ARANE.GBM47864.1 ARANE.GBM55017.1 ARANE.GBM55033.1 ARANE.GBM77920.1 ARANE.GBM78201.1 ARANE.GBN33115.1 ARANE.GBN33116.1 ARANE.GBN33118.1 ARANE.GBN33124.1 ARANE.GBN35299.1 ARANE.GBN35324.1 ARANE.GBN50186.1 ARANE.GBN51617.1 ARANE.GBN62949…
OG0000314	54	OG0000314: ARANE.GBM20685.1 ARANE.GBM20686.1 ARANE.GBM25434.1 ARANE.GBM49428.1 ARANE.GBM49431.1 ARANE.GBM49435.1 ARANE.GBM53520.1 ARANE.GBM53521.1 ARANE.GBM53525.1 ARANE.GBM67619.1 ARANE.GBM67628.1 ARANE.GBM67630.1 ARANE.GBM67631.1 ARANE.GBM76694.1 ARANE.GBM76695.1 ARANE.GBM77064.1 ARANE.GBM77067.1 ARANE.GBM77076.1 ARANE.GBM81406.1 ARANE.GBM95845.1 ARANE.GBN04404.1 ARANE.GBN24825.1 ARANE.GBN24827…
OG0000346	8	OG0000346: ARANE.GBL55466.1 ARANE.GBL55501.1 ARANE.GBL55550.1 ARANE.GBL55568.1 ARANE.GBM20164.1 ARANE.GBM20844.1 ARANE.GBM51940.1 ARANE.GBM67165.1 ARANE.GBN93953.1 ARANE.GBO21276.1 ARANE.GBO40550.1 ARANE.GBO43199.1 ARANE.GBO43200.1 ARANE.GBO43201.1 ARANE.GBO43268.1 ARGIO.g17388.t1 ARGIO.g17388.t2 ARGIO.g17984.t1 CENTR.XP_023226697.1 CENTR.XP_023229251.1 CENTR.XP_023229774.1 CENTR.XP_023230938.1 C…
OG0000395	4	OG0000395: ARANE.GBL74869.1 ARANE.GBL74871.1 ARANE.GBL84581.1 ARANE.GBM16343.1 ARANE.GBM35092.1 ARANE.GBM55443.1 ARANE.GBM59635.1 ARANE.GBM82636.1 ARANE.GBN58292.1 ARANE.GBN58293.1 ARANE.GBN81725.1 ARANE.GBN81728.1 ARANE.GBO05695.1 ARGIO.g10362.t1 ARGIO.g10419.t1 ARGIO.g10419.t2 ARGIO.g10419.t3 ARGIO.g19935.t1 ARGIO.g19936.t1 ARGIO.g19938.t1 ARGIO.g19945.t1 ARGIO.g19948.t1 ARGIO.g21231.t1 ARGIO.g…
OG0000432	2	OG0000432: ARANE.GBM08564.1 ARANE.GBM42333.1 ARANE.GBM43970.1 ARANE.GBM64595.1 ARANE.GBM64596.1 ARANE.GBM64597.1 ARANE.GBM76012.1 ARANE.GBM76014.1 ARANE.GBM78261.1 ARANE.GBM78262.1 ARANE.GBM79564.1 ARANE.GBM88269.1 ARANE.GBN03011.1 ARANE.GBN16451.1 ARANE.GBN26452.1 ARANE.GBN41812.1 ARANE.GBN52785.1 ARANE.GBN64184.1 ARANE.GBN75606.1 ARANE.GBN76341.1 ARANE.GBN94856.1 ARANE.GBO21995.1 ARANE.GBO25866…
OG0000639	12	OG0000639: ARANE.GBL76652.1 ARANE.GBL76667.1 ARANE.GBL77947.1 ARANE.GBM00387.1 ARANE.GBM12579.1 ARANE.GBM17455.1 ARANE.GBM17459.1 ARANE.GBM21980.1 ARANE.GBN64916.1 ARANE.GBN70966.1 ARANE.GBN70970.1 ARANE.GBN74400.1 ARANE.GBN91755.1 ARANE.GBN91830.1 ARANE.GBN91849.1 ARANE.GBN91850.1 ARGIO.g14168.t1 ARGIO.g14227.t1 ARGIO.g16634.t1 ARGIO.g16635.t1 ARGIO.g21462.t1 ARGIO.g21464.t1 ARGIO.g21465.t1 ARGI…
OG0000761	30	OG0000761: ARANE.GBM98796.1 ARANE.GBM98799.1 ARANE.GBM98800.1 ARANE.GBN14230.1 ARANE.GBN20494.1 ARANE.GBN20497.1 ARANE.GBN47149.1 ARANE.GBN54524.1 ARANE.GBN77282.1 ARANE.GBN88106.1 ARANE.GBN88109.1 ARANE.GBO14297.1 ARANE.GBO36169.1 ARANE.GBO42387.1 ARGIO.g17248.t1 ARGIO.g21935.t1 ARGIO.g5269.t1 CENTR.XP_023213510.1 CENTR.XP_023213511.1 CENTR.XP_023229061.1 CENTR.XP_023234547.1 CENTR.XP_023238623.…
OG0000803	2	OG0000803: ARANE.GBL87396.1 ARANE.GBL88407.1 ARANE.GBL88449.1 ARANE.GBL88455.1 ARANE.GBM47850.1 ARANE.GBM82565.1 ARANE.GBM84365.1 ARANE.GBM84367.1 ARANE.GBN30837.1 ARANE.GBN30838.1 ARANE.GBN35322.1 ARANE.GBN43518.1 ARANE.GBO25341.1 ARANE.GBO38541.1 ARGIO.g12065.t1 ARGIO.g21420.t1 ARGIO.g21421.t1 ARGIO.g23215.t1 ARGIO.g23216.t1 ARGIO.g23236.t1 ARGIO.g23237.t1 CENTR.XP_023215343.1 CENTR.XP_02321896…
OG0000916	14	OG0000916: ARANE.GBL77955.1 ARANE.GBM17493.1 ARANE.GBM17494.1 ARANE.GBM17496.1 ARANE.GBM17501.1 ARANE.GBM17502.1 ARANE.GBM17505.1 ARANE.GBM17513.1 ARANE.GBM17518.1 ARANE.GBM25868.1 ARANE.GBM79052.1 ARANE.GBO14585.1 ARANE.GBO18636.1 ARANE.GBO46154.1 ARGIO.g21476.t1 ARGIO.g21477.t1 ARGIO.g21478.t1 ARGIO.g21479.t1 ARGIO.g21491.t1 ARGIO.g22805.t1 CENTR.XP_023212076.1 CENTR.XP_023214220.1 CENTR.XP_023…
OG0000930	12	OG0000930: ARANE.GBM08728.1 ARANE.GBM17188.1 ARANE.GBM84401.1 ARANE.GBN05616.1 ARANE.GBN16024.1 ARANE.GBN16025.1 ARANE.GBN28299.1 ARANE.GBN49065.1 ARANE.GBN67825.1 ARANE.GBN94440.1 ARANE.GBN95594.1 ARANE.GBO08509.1 ARANE.GBO08512.1 ARANE.GBO10121.1 ARANE.GBO10128.1 ARANE.GBO10332.1 ARANE.GBO40525.1 ARGIO.g4490.t1 ARGIO.g4491.t1 ARGIO.g4492.t1 ARGIO.g4493.t1 ARGIO.g4507.t1 ARGIO.g6996.t1 PARAS.XP_…
OG0001141	3	OG0001141: ARANE.GBM41372.1 ARANE.GBM41375.1 ARANE.GBM41378.1 ARANE.GBM65852.1 ARANE.GBM65863.1 ARANE.GBN03449.1 ARANE.GBN18258.1 ARANE.GBN32655.1 ARANE.GBN93183.1 ARANE.GBO03195.1 ARANE.GBO04404.1 ARGIO.g19220.t1 ARGIO.g19242.t1 ARGIO.g19337.t1 ARGIO.g19338.t1 ARGIO.g19339.t1 ARGIO.g19341.t1 ARGIO.g19342.t1 CENTR.XP_023211713.1 CENTR.XP_023211714.1 CENTR.XP_023211716.1 CENTR.XP_023211718.1 CENTR…
OG0001226	28	OG0001226: ARANE.GBL56656.1 ARANE.GBL59982.1 ARANE.GBL76880.1 ARANE.GBL94642.1 ARANE.GBM18330.1 ARANE.GBM32404.1 ARANE.GBM32419.1 ARANE.GBM35262.1 ARANE.GBM82241.1 ARANE.GBM82253.1 ARANE.GBM82256.1 ARANE.GBM85754.1 ARANE.GBM88284.1 ARANE.GBN24807.1 ARANE.GBN42926.1 ARANE.GBN42934.1 ARANE.GBN43877.1 ARANE.GBN91515.1 ARANE.GBO22521.1 ARANE.GBO27938.1 ARANE.GBO29490.1 ARANE.GBO30972.1 ARANE.GBO33026…
OG0001283	11	OG0001283: ARANE.GBM46169.1 ARANE.GBM52014.1 ARANE.GBM91911.1 ARANE.GBN15957.1 ARANE.GBN18735.1 ARANE.GBN27480.1 ARANE.GBN27545.1 ARANE.GBN27943.1 ARANE.GBN28298.1 ARANE.GBN36029.1 ARANE.GBO11777.1 ARANE.GBO42869.1 ARANE.GBO42871.1 ARGIO.g286.t1 CENTR.XP_023232103.1 DYSDE.DSIL_00021066-RA DYSDE.DSIL_00047367-RA DYSDE.DSIL_00052861-RA DYSDE.DSIL_00070825-RA DYSDE.DSIL_00079982-RA LATRO.LHES010460-…
OG0001381	4	OG0001381: ARANE.GBL79699.1 ARANE.GBM25767.1 ARANE.GBM45241.1 ARANE.GBM50361.1 ARANE.GBM66637.1 ARANE.GBM94195.1 ARANE.GBN05146.1 ARANE.GBN17652.1 ARANE.GBN64588.1 ARANE.GBN65968.1 ARANE.GBN70841.1 ARANE.GBN75967.1 ARANE.GBN77244.1 ARANE.GBN80207.1 ARANE.GBN80959.1 ARANE.GBN88711.1 ARANE.GBN91040.1 ARANE.GBN93402.1 ARANE.GBN95048.1 ARANE.GBN97114.1 ARANE.GBO03368.1 ARANE.GBO05484.1 ARANE.GBO08283…
OG0001436	2	OG0001436: ARANE.GBM53559.1 ARANE.GBM53563.1 ARANE.GBN00857.1 ARANE.GBN45831.1 ARANE.GBN45833.1 ARANE.GBN99899.1 ARANE.GBO19049.1 ARANE.GBO19062.1 ARGIO.g13124.t1 ARGIO.g13125.t1 ARGIO.g13126.t1 ARGIO.g13128.t1 ARGIO.g13129.t1 ARGIO.g13130.t1 ARGIO.g13137.t1 ARGIO.g13139.t1 ARGIO.g13140.t1 CENTR.XP_023213179.1 CENTR.XP_023213181.1 CENTR.XP_023225611.1 CENTR.XP_023225613.1 CENTR.XP_023225614.1 DYS…
OG0001437	12	OG0001437: ARANE.GBL86463.1 ARANE.GBM68626.1 ARANE.GBN50122.1 ARANE.GBN50124.1 ARANE.GBN53410.1 ARANE.GBN53416.1 ARANE.GBN53417.1 ARANE.GBN63607.1 ARANE.GBO17855.1 ARANE.GBO20035.1 ARGIO.g18448.t1 ARGIO.g18448.t2 ARGIO.g2961.t1 ARGIO.g2961.t2 ARGIO.g2962.t1 CENTR.XP_023213805.1 CENTR.XP_023215974.1 CENTR.XP_023215984.1 CENTR.XP_023227080.1 CENTR.XP_023227092.1 CENTR.XP_023227093.1 DYSDE.DSIL_0001…
OG0001523	3	OG0001523: ARANE.GBL90899.1 ARANE.GBM89375.1 ARANE.GBM89382.1 ARANE.GBM94944.1 ARANE.GBN32370.1 ARANE.GBN51892.1 ARANE.GBN93180.1 ARANE.GBN93192.1 ARANE.GBN97997.1 ARANE.GBN97999.1 ARANE.GBO28263.1 ARANE.GBO28264.1 ARANE.GBO29315.1 ARANE.GBO29319.1 ARGIO.g21020.t1 ARGIO.g21022.t1 ARGIO.g3268.t1 ARGIO.g6491.t1 CENTR.XP_023223215.1 CENTR.XP_023228559.1 CENTR.XP_023228560.1 DYSDE.DSIL_00000450-RA DY…
OG0001609	3	OG0001609: ARANE.GBM80167.1 TETRA.g1052.t1 TETRA.g10740.t1 TETRA.g12961.t1 TETRA.g13132.t1 TETRA.g14379.t1 TETRA.g1609.t1 TETRA.g17118.t1 TETRA.g18022.t1 TETRA.g18168.t1 TETRA.g19383.t1 TETRA.g20236.t1 TETRA.g20236.t2 TETRA.g2055.t1 TETRA.g20723.t1 TETRA.g24100.t1 TETRA.g24462.t1 TETRA.g24843.t1 TETRA.g24844.t1 TETRA.g26320.t1 TETRA.g27820.t1 TETRA.g28128.t1 TETRA.g28233.t1 TETRA.g28650.t1 TETRA.…
OG0001841	1	OG0001841: ARANE.GBM64501.1 ARANE.GBM64502.1 ARANE.GBM70702.1 ARANE.GBN00329.1 ARANE.GBN33299.1 ARANE.GBN33548.1 ARANE.GBO31457.1 ARGIO.g16213.t1 ARGIO.g1636.t1 ARGIO.g18758.t1 ARGIO.g18759.t1 CENTR.XP_023213569.1 CENTR.XP_023225720.1 CENTR.XP_023237589.1 CENTR.XP_023237590.1 CENTR.XP_023237591.1 DYSDE.DSIL_00022139-RA DYSDE.DSIL_00034661-RA DYSDE.DSIL_00034963-RA DYSDE.DSIL_00038230-RA LATRO.LHE…
OG0001843	1	OG0001843: ARANE.GBL87947.1 ARANE.GBL98326.1 ARANE.GBL98341.1 ARANE.GBM24836.1 ARANE.GBM43005.1 ARANE.GBM78264.1 ARANE.GBN25781.1 ARANE.GBN26457.1 ARANE.GBN32981.1 ARANE.GBN57377.1 ARANE.GBN65632.1 ARANE.GBN69386.1 ARANE.GBN90641.1 ARANE.GBO20209.1 ARANE.GBO20210.1 ARANE.GBO28419.1 ARANE.GBO35295.1 ARANE.GBO40998.1 CENTR.XP_023240310.1 DYSDE.DSIL_00032334-RA DYSDE.DSIL_00033794-RA DYSDE.DSIL_0007…
OG0001906	5	OG0001906: ARANE.GBM16887.1 ARANE.GBM16891.1 ARANE.GBM16892.1 ARANE.GBM16894.1 ARANE.GBM16897.1 ARANE.GBM16898.1 ARANE.GBM44968.1 ARANE.GBN07092.1 ARANE.GBN79540.1 ARANE.GBO25629.1 ARGIO.g14072.t1 ARGIO.g1611.t1 ARGIO.g1613.t1 ARGIO.g1614.t1 ARGIO.g1616.t1 ARGIO.g1619.t1 ARGIO.g8955.t1 ARGIO.g8955.t2 CENTR.XP_023215406.1 CENTR.XP_023215407.1 DYSDE.DSIL_00059222-RA LATRO.LHES011849-PA PARAS.XP_015…
OG0001965	1	OG0001965: ARANE.GBL93281.1 ARANE.GBM34021.1 ARANE.GBN36431.1 ARGIO.g10921.t1 ARGIO.g19530.t1 CENTR.XP_023212439.1 CENTR.XP_023212440.1 CENTR.XP_023224202.1 CENTR.XP_023224203.1 CENTR.XP_023226776.1 CENTR.XP_023235767.1 CENTR.XP_023235772.1 DYSDE.DSIL_00001436-RA DYSDE.DSIL_00026974-RA DYSDE.DSIL_00038392-RA DYSDE.DSIL_00063145-RA LATRO.LHES010852-PA PARAS.XP_015920401.1 PARAS.XP_015922237.1 PARA…
OG0001977	1	OG0001977: ARANE.GBM29041.1 ARANE.GBM29046.1 ARANE.GBM29047.1 ARANE.GBM29048.1 ARANE.GBM29049.1 ARANE.GBN95890.1 ARANE.GBO04016.1 ARANE.GBO14127.1 ARANE.GBO16144.1 ARANE.GBO16145.1 ARANE.GBO44571.1 ARGIO.g18508.t1 ARGIO.g18509.t1 ARGIO.g18509.t2 ARGIO.g18509.t3 ARGIO.g18509.t4 CENTR.XP_023216086.1 CENTR.XP_023216087.1 CENTR.XP_023241351.1 DYSDE.DSIL_00009987-RA DYSDE.DSIL_00046027-RA LATRO.LHES01…
OG0002182	1	OG0002182: ARANE.GBM17487.1 ARANE.GBM17509.1 ARANE.GBM17511.1 ARANE.GBM17515.1 ARANE.GBM17517.1 ARANE.GBO27074.1 ARGIO.g21474.t1 ARGIO.g21475.t1 ARGIO.g21480.t1 ARGIO.g21481.t1 ARGIO.g21484.t1 ARGIO.g21486.t1 ARGIO.g21486.t2 ARGIO.g4088.t1 CENTR.XP_023229070.1 DYSDE.DSIL_00056318-RA LATRO.LHES008562-PA LATRO.LHES013612-PA PARAS.XP_015903670.1 PARAS.XP_015903671.1 PARAS.XP_015919079.1 PARAS.XP_015…
OG0002293	16	OG0002293: ARANE.GBM20157.1 ARANE.GBM20159.1 ARANE.GBM20163.1 ARANE.GBM29284.1 ARANE.GBM29286.1 ARGIO.g17997.t1 ARGIO.g20443.t1 ARGIO.g20443.t2 CENTR.XP_023238292.1 CENTR.XP_023238293.1 CENTR.XP_023238294.1 CENTR.XP_023238296.1 CENTR.XP_023240703.1 CENTR.XP_023240704.1 DYSDE.DSIL_00039154-RA DYSDE.DSIL_00067777-RA DYSDE.DSIL_00069423-RA LATRO.LHES012287-PA PARAS.XP_015911874.2 PARAS.XP_015927711.…
OG0002299	2	OG0002299: ARANE.GBM25241.1 ARANE.GBM55020.1 ARANE.GBM55023.1 ARANE.GBM55024.1 ARANE.GBM55028.1 ARANE.GBM55032.1 ARANE.GBM55034.1 ARANE.GBM55035.1 ARANE.GBN22164.1 ARANE.GBN22165.1 ARANE.GBN22167.1 ARANE.GBN22169.1 ARANE.GBN37798.1 ARANE.GBN37947.1 ARANE.GBN47685.1 ARANE.GBN84287.1 ARANE.GBO05853.1 ARANE.GBO07102.1 ARANE.GBO12433.1 ARGIO.g19245.t1 ARGIO.g19247.t1 ARGIO.g19248.t1 ARGIO.g19249.t1 A…
OG0002390	6	OG0002390: ARANE.GBL93480.1 ARANE.GBN35549.1 ARANE.GBN35821.1 ARANE.GBN38919.1 ARANE.GBN38939.1 ARANE.GBN38940.1 ARANE.GBN53040.1 ARGIO.g1791.t1 ARGIO.g21136.t1 CENTR.XP_023214343.1 CENTR.XP_023242985.1 DYSDE.DSIL_00003333-RA DYSDE.DSIL_00025825-RA DYSDE.DSIL_00071609-RA LATRO.LHES010330-PA LATRO.LHES013143-PA PARAS.XP_015906966.2 PARAS.XP_015912579.1 PARAS.XP_015914439.2 PARAS.XP_021000972.1 STE…
OG0002426	2	OG0002426: ARANE.GBM44967.1 ARGIO.g8954.t1 CENTR.XP_023233376.1 CENTR.XP_023233378.1 CENTR.XP_023233379.1 CENTR.XP_023233380.1 CENTR.XP_023233381.1 DYSDE.DSIL_00009955-RA DYSDE.DSIL_00015772-RA DYSDE.DSIL_00015774-RA DYSDE.DSIL_00015777-RA DYSDE.DSIL_00081303-RA LATRO.LHES003147-PA LATRO.LHES003148-PA LATRO.LHES004950-PA LATRO.LHES004951-PA PARAS.XP_015908838.1 STEGO.KFM73385.1 STEGO.KFM73386.1 S…
OG0002468	1	OG0002468: LATRO.LHES004532-PA LATRO.LHES006559-PA LATRO.LHES006560-PA LATRO.LHES007551-PA LATRO.LHES010597-PA LATRO.LHES010884-PA LATRO.LHES012341-PA LATRO.LHES012818-PA LATRO.LHES013914-PA LATRO.LHES015220-PA LATRO.LHES016086-PA LATRO.LHES016087-PA LATRO.LHES016088-PA PARAS.XP_015906122.1 PARAS.XP_015911340.1 PARAS.XP_015914299.1 PARAS.XP_015914317.1 PARAS.XP_015914337.2 PARAS.XP_015914354.1 PA…
OG0002516	1	OG0002516: ARANE.GBL88918.1 ARANE.GBO03327.1 ARANE.GBO43014.1 ARGIO.g11065.t1 CENTR.XP_023228083.1 CENTR.XP_023228091.1 CENTR.XP_023228101.1 CENTR.XP_023228106.1 DYSDE.DSIL_00007970-RA DYSDE.DSIL_00011272-RA LATRO.LHES002982-PA LATRO.LHES004983-PA PARAS.XP_015908952.1 PARAS.XP_015908953.1 PARAS.XP_015908954.1 PARAS.XP_015908956.1 PARAS.XP_015908957.1 PARAS.XP_015908958.1 PARAS.XP_015908959.1 PARA…
OG0002673	4	OG0002673: ARANE.GBM10473.1 ARANE.GBM10478.1 ARANE.GBM31511.1 ARANE.GBM31514.1 ARANE.GBM31517.1 ARANE.GBM53993.1 ARANE.GBM60957.1 ARANE.GBM91393.1 ARANE.GBM91395.1 ARANE.GBM91398.1 ARANE.GBM91400.1 ARANE.GBM91401.1 ARANE.GBM91402.1 ARANE.GBM91403.1 ARANE.GBM91405.1 ARANE.GBM91410.1 ARANE.GBM91416.1 ARANE.GBN11590.1 ARANE.GBN64509.1 ARANE.GBN70628.1 ARANE.GBN70630.1 ARANE.GBN71353.1 ARANE.GBO23966…
OG0002697	1	OG0002697: ARANE.GBM50017.1 ARANE.GBM50019.1 ARANE.GBM61951.1 ARANE.GBM61952.1 ARANE.GBN80929.1 ARANE.GBN80994.1 ARANE.GBN85172.1 ARANE.GBN85395.1 ARANE.GBO40393.1 ARGIO.g2863.t1 ARGIO.g2863.t2 ARGIO.g2865.t1 ARGIO.g3146.t1 ARGIO.g3149.t1 ARGIO.g3150.t1 DYSDE.DSIL_00049959-RA DYSDE.DSIL_00081639-RA PARAS.XP_015911671.1 PARAS.XP_015928445.1 STEGO.KFM62690.1 STEGO.KFM72942.1 STEGO.KFM72943.1 TETRA.…
OG0002724	1	OG0002724: ARANE.GBL91365.1 ARANE.GBM03396.1 ARANE.GBM08633.1 ARANE.GBM74565.1 ARANE.GBN13912.1 ARANE.GBN23687.1 ARANE.GBN49415.1 ARANE.GBN51657.1 ARANE.GBN61256.1 ARANE.GBN69737.1 ARANE.GBN69742.1 ARANE.GBN77253.1 ARANE.GBN77254.1 ARANE.GBN78205.1 ARANE.GBN81787.1 ARANE.GBN88261.1 ARANE.GBN92542.1 ARANE.GBN97301.1 ARANE.GBO08496.1 ARANE.GBO21926.1 ARGIO.g14083.t1 ARGIO.g3070.t1 ARGIO.g3070.t2 AR…
OG0002823	9	OG0002823: ARANE.GBM05038.1 ARGIO.g8454.t1 ARGIO.g8469.t1 ARGIO.g8470.t1 DYSDE.DSIL_00070070-RA DYSDE.DSIL_00071774-RA LATRO.LHES007153-PA LATRO.LHES013962-PA PARAS.XP_015919386.1 PARAS.XP_015919387.1 PARAS.XP_015919388.1 PARAS.XP_015919389.1 PARAS.XP_015919391.1 PARAS.XP_015919392.1 PARAS.XP_015919393.1 PARAS.XP_015919394.1 PARAS.XP_015919395.1 PARAS.XP_015919396.1 PARAS.XP_015919397.1 PARAS.XP_…
OG0002857	8	OG0002857: ARANE.GBM53493.1 ARANE.GBM90336.1 ARANE.GBN80928.1 ARANE.GBN80993.1 ARANE.GBN85173.1 ARANE.GBN85394.1 ARANE.GBO38422.1 ARANE.GBO44961.1 ARGIO.g3144.t1 ARGIO.g3145.t1 CENTR.XP_023210971.1 CENTR.XP_023238572.1 CENTR.XP_023238573.1 DYSDE.DSIL_00020177-RA DYSDE.DSIL_00020462-RA DYSDE.DSIL_00038633-RA DYSDE.DSIL_00049960-RA DYSDE.DSIL_00056652-RA PARAS.XP_015911061.1 PARAS.XP_015911076.1 PA…
OG0002897	1	OG0002897: ARANE.GBM25096.1 ARANE.GBO02825.1 ARGIO.g9539.t1 CENTR.XP_023221538.1 CENTR.XP_023222755.1 CENTR.XP_023222756.1 DYSDE.DSIL_00022656-RA DYSDE.DSIL_00040922-RA LATRO.LHES009383-PA PARAS.XP_015910248.1 PARAS.XP_015910249.1 PARAS.XP_015910250.1 PARAS.XP_015910251.1 PARAS.XP_015910254.1 PARAS.XP_015910255.1 PARAS.XP_015910256.1 PARAS.XP_015923031.1 PARAS.XP_015929781.1 PARAS.XP_015929845.1 …
OG0002988	3	OG0002988: ARANE.GBL99073.1 ARANE.GBM63996.1 ARANE.GBM64012.1 ARANE.GBM71314.1 ARANE.GBM98995.1 ARANE.GBM99855.1 ARANE.GBM99856.1 ARANE.GBN05336.1 ARANE.GBN21247.1 ARANE.GBN29040.1 ARANE.GBN40780.1 ARANE.GBN92403.1 ARANE.GBN93335.1 ARANE.GBO07023.1 ARANE.GBO23214.1 ARANE.GBO41994.1 ARGIO.g3156.t1 ARGIO.g3157.t1 ARGIO.g3157.t2 DYSDE.DSIL_00010295-RA DYSDE.DSIL_00038436-RA LATRO.LHES004862-PA TETRA…
OG0003043	1	OG0003043: ARANE.GBM43936.1 ARANE.GBM43945.1 ARANE.GBM62534.1 ARANE.GBN16031.1 ARANE.GBN41797.1 ARANE.GBN66161.1 ARANE.GBN67397.1 ARGIO.g4213.t1 ARGIO.g4216.t1 ARGIO.g4489.t1 ARGIO.g7945.t1 DYSDE.DSIL_00027930-RA DYSDE.DSIL_00062522-RA PARAS.XP_015917203.1 PARAS.XP_015917213.1 PARAS.XP_015917214.1 STEGO.KFM58514.1 STEGO.KFM62656.1 TETRA.g31504.t1 TETRA.g31506.t1 TETRA.g31507.t1 TETRA.g31507.t2 TE…
OG0003074	1	OG0003074: ARANE.GBM24702.1 ARANE.GBM58933.1 ARANE.GBM93149.1 ARANE.GBN02516.1 ARANE.GBN02518.1 ARANE.GBN02520.1 ARANE.GBN93502.1 ARGIO.g21612.t1 CENTR.XP_023211034.1 CENTR.XP_023211035.1 DYSDE.DSIL_00031654-RA DYSDE.DSIL_00058089-RA DYSDE.DSIL_00068236-RA DYSDE.DSIL_00069951-RA DYSDE.DSIL_00075352-RA DYSDE.DSIL_00079739-RA LATRO.LHES011586-PA PARAS.XP_015909446.1 PARAS.XP_015909459.1 STEGO.KFM75…
OG0003087	2	OG0003087: ARANE.GBM80450.1 ARANE.GBM81199.1 ARANE.GBM83522.1 ARANE.GBM83691.1 ARANE.GBN34295.1 ARGIO.g236.t1 ARGIO.g236.t2 CENTR.XP_023227787.1 CENTR.XP_023227789.1 CENTR.XP_023227790.1 CENTR.XP_023227791.1 DYSDE.DSIL_00000402-RA DYSDE.DSIL_00008351-RA DYSDE.DSIL_00008356-RA DYSDE.DSIL_00047488-RA DYSDE.DSIL_00057676-RA PARAS.XP_021001654.1 STEGO.KFM59993.1 STEGO.KFM77382.1 TETRA.g17668.t1 TETRA…
OG0003135	4	OG0003135: ARANE.GBL77349.1 ARANE.GBL77352.1 ARANE.GBN87897.1 ARGIO.g381.t1 CENTR.XP_023213956.1 CENTR.XP_023233529.1 CENTR.XP_023237313.1 CENTR.XP_023237314.1 CENTR.XP_023237315.1 CENTR.XP_023239546.1 CENTR.XP_023239547.1 CENTR.XP_023239548.1 CENTR.XP_023239549.1 CENTR.XP_023239551.1 CENTR.XP_023239555.1 DYSDE.DSIL_00025786-RA PARAS.XP_015929112.1 PARAS.XP_015929113.1 PARAS.XP_015929114.1 PARAS.…
OG0003808	1	OG0003808: ARANE.GBL55597.1 ARANE.GBN51317.1 CENTR.XP_023234549.1 DYSDE.DSIL_00052406-RA LATRO.LHES002812-PA LATRO.LHES003911-PA LATRO.LHES009813-PA PARAS.XP_015903610.1 PARAS.XP_015912476.1 PARAS.XP_015912477.1 PARAS.XP_015912478.1 PARAS.XP_015912479.1 PARAS.XP_015912480.1 PARAS.XP_015923461.1 PARAS.XP_015923462.1 PARAS.XP_015923463.1 PARAS.XP_015924526.1 PARAS.XP_015924527.1 PARAS.XP_015924666.…
OG0003816	11	OG0003816: ARANE.GBL99165.1 ARANE.GBM34499.1 ARANE.GBM34538.1 ARANE.GBM42362.1 ARANE.GBN14325.1 ARANE.GBN14328.1 ARANE.GBN14338.1 ARANE.GBN14339.1 ARANE.GBN66935.1 ARANE.GBO13265.1 ARANE.GBO27461.1 ARANE.GBO36836.1 ARGIO.g23217.t1 DYSDE.DSIL_00044884-RA DYSDE.DSIL_00071284-RA DYSDE.DSIL_00078869-RA DYSDE.DSIL_00079072-RA PARAS.XP_021002974.1 STEGO.KFM56534.1 TETRA.g17780.t1 TETRA.g25062.t1 TRICH.…
OG0004005	1	OG0004005: ARANE.GBL70794.1 ARANE.GBM12412.1 ARANE.GBM28056.1 ARANE.GBM78267.1 ARANE.GBM79574.1 ARANE.GBN16446.1 ARANE.GBN34525.1 ARANE.GBN41811.1 ARANE.GBN52788.1 ARANE.GBN59788.1 ARANE.GBN64186.1 ARANE.GBN69390.1 ARANE.GBN83446.1 ARANE.GBN92218.1 ARANE.GBO04880.1 CENTR.XP_023212790.1 DYSDE.DSIL_00040946-RA LATRO.LHES007936-PA LATRO.LHES011465-PA TETRA.g32743.t1 TRICH.PRD29076.1
OG0004016	1	OG0004016: ARANE.GBM99546.1 ARANE.GBM99549.1 ARANE.GBN38969.1 ARANE.GBN39043.1 ARANE.GBN47079.1 ARANE.GBN47216.1 ARANE.GBO04929.1 ARANE.GBO04930.1 ARANE.GBO20752.1 ARGIO.g18043.t1 ARGIO.g18044.t1 ARGIO.g18047.t1 ARGIO.g18047.t2 PARAS.XP_015923295.1 STEGO.KFM74701.1 STEGO.KFM74702.1 STEGO.KFM74703.1 STEGO.KFM74704.1 TETRA.g28307.t1 TETRA.g29708.t1 TRICH.PRD32000.1
OG0004019	2	OG0004019: ARANE.GBN01248.1 ARANE.GBN01249.1 ARANE.GBN44562.1 ARANE.GBO05674.1 ARGIO.g20769.t1 ARGIO.g20770.t1 CENTR.XP_023212714.1 CENTR.XP_023239493.1 DYSDE.DSIL_00030887-RA DYSDE.DSIL_00070637-RA LATRO.LHES014976-PA PARAS.XP_015905748.2 PARAS.XP_015905753.1 PARAS.XP_015905754.1 PARAS.XP_015905755.1 STEGO.KFM60032.1 STEGO.KFM80736.1 STEGO.KFM80737.1 STEGO.KFM80738.1 TETRA.g32520.t1 TETRA.g32521…
OG0004150	2	OG0004150: ARANE.GBL86087.1 ARANE.GBL87827.1 ARANE.GBL87846.1 CENTR.XP_023230478.1 CENTR.XP_023230479.1 CENTR.XP_023230485.1 CENTR.XP_023230486.1 CENTR.XP_023230487.1 DYSDE.DSIL_00002922-RA LATRO.LHES009495-PA PARAS.XP_015909154.1 PARAS.XP_015909155.1 PARAS.XP_015913032.1 PARAS.XP_021001383.1 STEGO.KFM62607.1 STEGO.KFM63071.1 TETRA.g19903.t1 TETRA.g30901.t1 TETRA.g8809.t1 TRICH.PRD34657.1
OG0004176	5	OG0004176: ARANE.GBL95564.1 ARANE.GBM08678.1 ARGIO.g10736.t1 ARGIO.g11072.t1 CENTR.XP_023241578.1 CENTR.XP_023241579.1 CENTR.XP_023241580.1 DYSDE.DSIL_00064651-RA LATRO.LHES001488-PA LATRO.LHES001489-PA LATRO.LHES003199-PA PARAS.XP_015918256.1 PARAS.XP_015918258.1 PARAS.XP_015926767.1 PARAS.XP_015926777.1 STEGO.KFM73511.1 STEGO.KFM75966.1 TETRA.g4360.t1 TETRA.g4361.t1 TETRA.g4394.t1
OG0004182	5	OG0004182: ARANE.GBL97298.1 ARANE.GBM56259.1 ARANE.GBM56260.1 ARANE.GBO45556.1 ARGIO.g12375.t1 ARGIO.g5522.t1 CENTR.XP_023210949.1 CENTR.XP_023212211.1 DYSDE.DSIL_00030008-RA DYSDE.DSIL_00048104-RA LATRO.LHES016831-PA PARAS.XP_015914906.1 PARAS.XP_015922471.1 STEGO.KFM71927.1 TETRA.g246.t1 TETRA.g247.t1 TETRA.g8538.t1 TETRA.g8538.t2 TRICH.PRD32339.1 TRICH.PRD37733.1
OG0004219	5	OG0004219: ARANE.GBM15195.1 ARANE.GBM27932.1 ARGIO.g18594.t1 ARGIO.g2450.t1 CENTR.XP_023212351.1 CENTR.XP_023212786.1 CENTR.XP_023221739.1 DYSDE.DSIL_00012209-RA LATRO.LHES006933-PA PARAS.XP_015904653.1 PARAS.XP_015904654.1 PARAS.XP_015904655.1 PARAS.XP_015904656.1 PARAS.XP_015923187.1 PARAS.XP_015923188.1 STEGO.KFM61883.1 STEGO.KFM75176.1 STEGO.KFM75177.1 STEGO.KFM77085.1 TETRA.g36500.t1
OG0004315	7	OG0004315: ARANE.GBM77062.1 ARANE.GBN56581.1 ARANE.GBN85356.1 ARANE.GBO10577.1 ARANE.GBO13413.1 ARANE.GBO27370.1 ARANE.GBO27374.1 ARANE.GBO27376.1 ARANE.GBO27377.1 ARANE.GBO36784.1 ARANE.GBO36785.1 ARANE.GBO36787.1 ARANE.GBO36788.1 ARGIO.g2311.t1 CENTR.XP_023235269.1 LATRO.LHES008761-PA STEGO.KFM73379.1 STEGO.KFM73381.1 TETRA.g28449.t1 TETRA.g35697.t1
OG0004360	2	OG0004360: ARANE.GBL72712.1 ARANE.GBM23213.1 ARANE.GBM66293.1 ARANE.GBM70395.1 ARANE.GBM73283.1 ARANE.GBN17655.1 ARANE.GBN32188.1 ARANE.GBN46536.1 ARANE.GBN47135.1 ARANE.GBN69753.1 ARANE.GBN78116.1 ARANE.GBN95320.1 ARANE.GBN96375.1 ARANE.GBN99124.1 ARANE.GBO08437.1 ARANE.GBO16209.1 ARANE.GBO27067.1 ARANE.GBO32257.1 ARANE.GBO33248.1 ARANE.GBO40469.1
OG0004423	1	OG0004423: LATRO.LHES002877-PA PARAS.XP_015908249.1 PARAS.XP_015908250.1 PARAS.XP_015908251.1 PARAS.XP_015908252.1 PARAS.XP_015908255.1 PARAS.XP_015908256.1 PARAS.XP_015911611.1 PARAS.XP_015913873.1 PARAS.XP_015913874.1 PARAS.XP_015921097.1 PARAS.XP_015921098.1 PARAS.XP_015925229.1 PARAS.XP_015925242.1 PARAS.XP_021001157.1 PARAS.XP_021001174.1 PARAS.XP_021001175.1 PARAS.XP_021001176.1 PARAS.XP_02…
OG0004459	3	OG0004459: ARANE.GBL76484.1 ARANE.GBM05337.1 ARANE.GBM05338.1 ARANE.GBN25020.1 ARANE.GBN94292.1 ARGIO.g4237.t1 ARGIO.g4765.t1 CENTR.XP_023223593.1 DYSDE.DSIL_00035306-RA LATRO.LHES013497-PA PARAS.XP_015915342.1 PARAS.XP_015917117.1 PARAS.XP_015921539.1 STEGO.KFM69577.1 STEGO.KFM69578.1 STEGO.KFM69579.1 TETRA.g18137.t1 TETRA.g5619.t1 TRICH.PRD33729.1
OG0004506	13	OG0004506: ARANE.GBL85592.1 ARANE.GBL87434.1 ARANE.GBM06257.1 ARGIO.g10172.t1 ARGIO.g15224.t1 CENTR.XP_023230746.1 DYSDE.DSIL_00005500-RA DYSDE.DSIL_00057224-RA LATRO.LHES001677-PA LATRO.LHES010726-PA PARAS.XP_015910062.1 PARAS.XP_015910063.1 PARAS.XP_015921880.1 STEGO.KFM58261.1 STEGO.KFM67244.1 TETRA.g4816.t1 TETRA.g7090.t1 TRICH.PRD23295.1 TRICH.PRD34934.1
OG0004607	1	OG0004607: ARANE.GBM18240.1 ARANE.GBN12381.1 ARANE.GBN12402.1 ARANE.GBN30294.1 ARANE.GBN30305.1 ARANE.GBO18849.1 ARGIO.g15706.t1 ARGIO.g15865.t1 CENTR.XP_023227682.1 CENTR.XP_023227691.1 LATRO.LHES009598-PA LATRO.LHES017037-PA PARAS.XP_015916992.1 PARAS.XP_021001305.1 PARAS.XP_021001306.1 STEGO.KFM65457.1 TETRA.g19313.t1 TETRA.g19315.t1 TRICH.PRD21389.1
OG0004753	1	OG0004753: ARANE.GBM64875.1 ARANE.GBN11390.1 ARANE.GBN11393.1 ARANE.GBN11396.1 ARANE.GBN11399.1 ARANE.GBN11400.1 ARANE.GBN59766.1 ARANE.GBO15748.1 ARANE.GBO25726.1 ARGIO.g604.t1 ARGIO.g604.t2 ARGIO.g604.t3 ARGIO.g605.t1 CENTR.XP_023219890.1 LATRO.LHES005919-PA PARAS.XP_015919365.1 STEGO.KFM75784.1 TETRA.g16380.t1 TETRA.g16381.t1
OG0004769	5	OG0004769: ARANE.GBM55026.1 ARANE.GBN27397.1 ARANE.GBN27399.1 ARANE.GBN96688.1 ARANE.GBN96753.1 ARANE.GBN99551.1 ARANE.GBN99552.1 ARGIO.g9494.t1 CENTR.XP_023219647.1 DYSDE.DSIL_00014992-RA LATRO.LHES015398-PA PARAS.XP_015926932.1 PARAS.XP_015926933.1 PARAS.XP_015926934.1 PARAS.XP_015926935.1 STEGO.KFM60549.1 STEGO.KFM60550.1 TETRA.g36703.t1 TRICH.PRD37694.1
OG0004988	4	OG0004988: ARANE.GBM06215.1 ARANE.GBM06216.1 ARANE.GBM06217.1 ARGIO.g15210.t1 ARGIO.g15210.t2 ARGIO.g15210.t3 ARGIO.g15210.t4 DYSDE.DSIL_00042972-RA DYSDE.DSIL_00042973-RA LATRO.LHES005184-PA PARAS.XP_015909513.1 PARAS.XP_015922544.1 STEGO.KFM64053.1 STEGO.KFM64054.1 TETRA.g24346.t1 TETRA.g24350.t1 TETRA.g24350.t2 TRICH.PRD30443.1
OG0005134	1	OG0005134: ARANE.GBM68366.1 ARGIO.g16986.t1 LATRO.LHES015098-PA PARAS.XP_015927904.1 PARAS.XP_015927905.1 PARAS.XP_015927906.1 STEGO.KFM58627.1 STEGO.KFM60778.1 STEGO.KFM61813.1 STEGO.KFM62655.1 STEGO.KFM69880.1 STEGO.KFM75640.1 STEGO.KFM76720.1 STEGO.KFM77642.1 STEGO.KFM79230.1 STEGO.KFM79658.1 STEGO.KFM82303.1 TETRA.g20605.t1
OG0005240	4	OG0005240: ARANE.GBN39081.1 ARANE.GBN96701.1 ARANE.GBO04932.1 ARANE.GBO22879.1 ARANE.GBO25465.1 ARANE.GBO38459.1 ARANE.GBO42379.1 ARGIO.g13585.t1 CENTR.XP_023224750.1 CENTR.XP_023224766.1 DYSDE.DSIL_00022847-RA LATRO.LHES011959-PA PARAS.XP_015910182.1 STEGO.KFM57165.1 STEGO.KFM57166.1 STEGO.KFM57167.1 TETRA.g25989.t1 TETRA.g25991.t1
OG0005674	1	OG0005674: ARANE.GBL87153.1 ARANE.GBL87173.1 ARANE.GBM10099.1 ARANE.GBM10136.1 ARANE.GBM10149.1 ARANE.GBM10157.1 ARANE.GBN01246.1 ARANE.GBN01247.1 ARGIO.g20768.t1 DYSDE.DSIL_00036687-RA DYSDE.DSIL_00050734-RA DYSDE.DSIL_00059062-RA PARAS.XP_021002361.1 STEGO.KFM80739.1 STEGO.KFM80740.1 TETRA.g32519.t1 TRICH.PRD22919.1
OG0005856	1	OG0005856: ARANE.GBL82486.1 ARANE.GBL82495.1 ARANE.GBM57408.1 ARANE.GBO11220.1 ARGIO.g19481.t1 CENTR.XP_023217701.1 CENTR.XP_023234873.1 DYSDE.DSIL_00047036-RA DYSDE.DSIL_00059344-RA LATRO.LHES006871-PA PARAS.XP_015904383.1 STEGO.KFM77652.1 STEGO.KFM77653.1 TETRA.g19487.t1 TRICH.PRD36031.1 TRICH.PRD39804.1
OG0005912	1	OG0005912: ARANE.GBL93904.1 ARANE.GBN86340.1 ARANE.GBN86345.1 ARANE.GBN90144.1 ARANE.GBN90157.1 ARGIO.g22947.t1 ARGIO.g3355.t1 CENTR.XP_023215513.1 CENTR.XP_023239478.1 DYSDE.DSIL_00042138-RA LATRO.LHES007381-PA LATRO.LHES009723-PA PARAS.XP_015906873.1 TETRA.g22619.t1 TETRA.g7992.t1 TRICH.PRD20249.1
OG0006509	5	OG0006509: ARANE.GBL91409.1 ARANE.GBM10677.1 ARGIO.g10216.t1 ARGIO.g18799.t1 CENTR.XP_023213498.1 CENTR.XP_023218906.1 DYSDE.DSIL_00042825-RA LATRO.LHES000112-PA PARAS.XP_015907053.1 PARAS.XP_015926917.1 STEGO.KFM69260.1 TETRA.g38774.t1 TETRA.g4563.t1 TRICH.PRD23021.1 TRICH.PRD32123.1
OG0006954	6	OG0006954: ARANE.GBN67822.1 ARANE.GBN78651.1 ARANE.GBN78653.1 ARANE.GBO40616.1 ARGIO.g19069.t1 ARGIO.g19070.t1 ARGIO.g19075.t1 ARGIO.g19076.t1 ARGIO.g19077.t1 ARGIO.g19417.t1 ARGIO.g19419.t1 LATRO.LHES009969-PA PARAS.XP_015917450.1 PARAS.XP_015917456.1 TRICH.PRD22942.1
OG0007454	9	OG0007454: ARANE.GBM55018.1 ARANE.GBN50767.1 ARANE.GBN96347.1 ARANE.GBO05954.1 ARANE.GBO05955.1 ARGIO.g19243.t1 ARGIO.g19244.t1 DYSDE.DSIL_00009281-RA LATRO.LHES008590-PA PARAS.XP_015915131.1 PARAS.XP_015917459.1 PARAS.XP_015927854.1 STEGO.KFM60587.1 TETRA.g12677.t1
OG0007559	3	OG0007559: ARANE.GBM90395.1 ARANE.GBN02796.1 ARGIO.g20737.t1 ARGIO.g20738.t1 ARGIO.g20739.t1 PARAS.XP_015923403.1 PARAS.XP_015923404.1 PARAS.XP_015923405.1 PARAS.XP_015923967.1 PARAS.XP_015925689.1 PARAS.XP_015925690.1 STEGO.KFM68258.1 STEGO.KFM68471.1 TETRA.g21778.t1
OG0007680	10	OG0007680: ARANE.GBN30859.1 ARANE.GBN30865.1 ARANE.GBO18635.1 ARGIO.g22705.t1 ARGIO.g22706.t1 ARGIO.g22868.t1 ARGIO.g22869.t1 ARGIO.g22870.t1 ARGIO.g22871.t1 ARGIO.g22875.t1 ARGIO.g22875.t2 ARGIO.g22875.t3 ARGIO.g22875.t4 ARGIO.g22924.t1
OG0007689	9	OG0007689: ARANE.GBN35871.1 ARGIO.g10664.t1 CENTR.XP_023213868.1 CENTR.XP_023213875.1 CENTR.XP_023213882.1 CENTR.XP_023234026.1 DYSDE.DSIL_00044970-RA LATRO.LHES010497-PA PARAS.XP_015908335.1 PARAS.XP_015908336.1 PARAS.XP_015908337.1 PARAS.XP_015908338.1 STEGO.KFM59482.1 TETRA.g32889.t1
OG0007786	4	OG0007786: ARANE.GBO00227.1 CENTR.XP_023211903.1 CENTR.XP_023211904.1 PARAS.XP_015905613.1 PARAS.XP_015905619.1 PARAS.XP_015905629.1 PARAS.XP_015915192.1 PARAS.XP_021003300.1 PARAS.XP_021003301.1 PARAS.XP_021003302.1 STEGO.KFM74446.1 STEGO.KFM83073.1 TETRA.g12684.t1 TETRA.g37486.t1
OG0008133	10	OG0008133: ARANE.GBM11310.1 ARGIO.g10907.t1 CENTR.XP_023217965.1 CENTR.XP_023217966.1 CENTR.XP_023238906.1 CENTR.XP_023238926.1 DYSDE.DSIL_00012356-RA LATRO.LHES002790-PA LATRO.LHES002791-PA STEGO.KFM78975.1 STEGO.KFM78976.1 TETRA.g15249.t1 TRICH.PRD31137.1
OG0008537	1	OG0008537: ARANE.GBN12879.1 ARANE.GBN12882.1 ARGIO.g4223.t1 ARGIO.g4224.t1 CENTR.XP_023232109.1 PARAS.XP_015906299.1 PARAS.XP_015909146.1 PARAS.XP_015909147.1 PARAS.XP_021003544.1 PARAS.XP_021003545.1 STEGO.KFM81185.1 STEGO.KFM81186.1 TETRA.g18199.t1
OG0008586	7	OG0008586: ARANE.GBL65729.1 ARANE.GBN26960.1 ARANE.GBN37527.1 ARGIO.g19692.t1 CENTR.XP_023219914.1 DYSDE.DSIL_00030132-RA LATRO.LHES008750-PA PARAS.XP_015927276.1 STEGO.KFM79602.1 TETRA.g16302.t1 TETRA.g16303.t1 TETRA.g16303.t2 TRICH.PRD25809.1
OG0008625	1	OG0008625: ARANE.GBN41789.1 ARANE.GBN58441.1 ARANE.GBN58458.1 ARANE.GBN60373.1 ARGIO.g14837.t1 ARGIO.g14837.t2 CENTR.XP_023209666.1 DYSDE.DSIL_00008564-RA LATRO.LHES011007-PA PARAS.XP_021003167.1 STEGO.KFM71328.1 TETRA.g32019.t1 TRICH.PRD25791.1
OG0008676	1	OG0008676: ARANE.GBM52727.1 ARANE.GBN57630.1 ARANE.GBO14797.1 ARGIO.g17972.t1 ARGIO.g17972.t2 ARGIO.g17972.t3 LATRO.LHES013623-PA PARAS.XP_015912342.1 STEGO.KFM57878.1 STEGO.KFM64269.1 STEGO.KFM64271.1 TETRA.g23833.t1 TETRA.g35327.t1
OG0008687	1	OG0008687: ARANE.GBN63290.1 ARGIO.g17194.t1 ARGIO.g17194.t2 CENTR.XP_023235899.1 CENTR.XP_023235901.1 CENTR.XP_023235902.1 CENTR.XP_023235903.1 CENTR.XP_023235904.1 DYSDE.DSIL_00059569-RA LATRO.LHES015225-PA PARAS.XP_015912267.2 STEGO.KFM68312.1 TETRA.g34390.t1
OG0009204	3	OG0009204: ARANE.GBM30283.1 ARGIO.g21850.t1 CENTR.XP_023218350.1 DYSDE.DSIL_00024846-RA LATRO.LHES000965-PA LATRO.LHES000966-PA PARAS.XP_015915092.1 STEGO.KFM74856.1 TETRA.g29728.t1 TETRA.g29729.t1 TETRA.g35798.t1 TRICH.PRD31830.1
OG0009289	1	OG0009289: ARANE.GBM43635.1 ARANE.GBM43639.1 ARANE.GBN64641.1 ARGIO.g12091.t1 DYSDE.DSIL_00005222-RA LATRO.LHES003600-PA LATRO.LHES003601-PA PARAS.XP_021001060.1 PARAS.XP_021001061.1 STEGO.KFM76093.1 STEGO.KFM76094.1 TETRA.g7842.t1
OG0009394	1	OG0009394: ARANE.GBM67672.1 ARANE.GBM67682.1 ARANE.GBM72028.1 ARGIO.g17209.t1 DYSDE.DSIL_00068429-RA DYSDE.DSIL_00075489-RA PARAS.XP_015914608.1 PARAS.XP_015916894.1 STEGO.KFM65746.1 TETRA.g25161.t1 TETRA.g8179.t4 TETRA.g8179.t5
OG0009438	2	OG0009438: ARANE.GBM77457.1 ARANE.GBM77459.1 ARANE.GBM77469.1 ARANE.GBM77471.1 ARANE.GBN06654.1 ARANE.GBN09836.1 ARANE.GBN29537.1 ARANE.GBN80680.1 ARGIO.g14061.t1 ARGIO.g14280.t1 ARGIO.g14282.t1 ARGIO.g19022.t1
OG0009461	3	OG0009461: ARANE.GBM83844.1 ARANE.GBM83846.1 ARANE.GBM83848.1 ARGIO.g15490.t1 ARGIO.g15490.t2 CENTR.XP_023231830.1 DYSDE.DSIL_00020146-RA DYSDE.DSIL_00077351-RA PARAS.XP_015911514.2 PARAS.XP_015916361.2 TETRA.g23086.t1 TETRA.g23086.t2
OG0009656	3	OG0009656: ARANE.GBN35384.1 ARANE.GBN35395.1 ARANE.GBN35835.1 ARANE.GBN35843.1 ARGIO.g14889.t1 CENTR.XP_023231567.1 DYSDE.DSIL_00049121-RA LATRO.LHES008178-PA PARAS.XP_015924947.1 STEGO.KFM68369.1 TETRA.g14622.t1 TRICH.PRD21083.1
OG0009738	1	OG0009738: ARANE.GBL59181.1 ARANE.GBM07728.1 ARANE.GBN61846.1 ARANE.GBN61847.1 ARANE.GBO08897.1 ARANE.GBO18561.1 ARANE.GBO21659.1 ARGIO.g19254.t1 ARGIO.g19255.t1 TETRA.g12685.t1 TRICH.PRD19786.1 TRICH.PRD20568.1
OG0009802	1	OG0009802: ARANE.GBM88868.1 ARANE.GBM88891.1 ARANE.GBM88901.1 ARANE.GBM88925.1 ARANE.GBO26287.1 ARANE.GBO26327.1 ARANE.GBO42870.1 ARANE.GBO42872.1 LATRO.LHES007105-PA PARAS.XP_021002967.1 PARAS.XP_021003893.1 TETRA.g15097.t1
OG0010050	6	OG0010050: ARANE.GBL84238.1 ARGIO.g18394.t1 CENTR.XP_023221289.1 DYSDE.DSIL_00051644-RA PARAS.XP_015917339.2 PARAS.XP_021002433.1 STEGO.KFM78571.1 STEGO.KFM78572.1 TETRA.g21956.t1 TETRA.g21957.t1 TRICH.PRD25148.1
OG0010369	1	OG0010369: ARANE.GBM34391.1 ARANE.GBM34393.1 ARANE.GBO05551.1 ARGIO.g9067.t1 ARGIO.g9068.t1 DYSDE.DSIL_00059659-RA LATRO.LHES000791-PA PARAS.XP_015917054.1 PARAS.XP_021000929.1 STEGO.KFM58572.1 TETRA.g30539.t1
OG0010895	2	OG0010895: ARANE.GBM16590.1 ARANE.GBN43630.1 ARGIO.g4501.t1 CENTR.XP_023214424.1 CENTR.XP_023219255.1 DYSDE.DSIL_00001402-RA DYSDE.DSIL_00001403-RA PARAS.XP_015920273.1 STEGO.KFM74364.1 TETRA.g7582.t1 TRICH.PRD24791.1
OG0011872	1	OG0011872: ARANE.GBM58257.1 ARANE.GBN13820.1 ARANE.GBN13824.1 ARGIO.g19071.t1 ARGIO.g19097.t1 DYSDE.DSIL_00012691-RA PARAS.XP_015926839.1 PARAS.XP_015926840.1 STEGO.KFM60896.1 TETRA.g38681.t1
OG0011974	1	OG0011974: ARANE.GBM18264.1 ARANE.GBM74685.1 ARANE.GBM76797.1 ARANE.GBM91208.1 ARANE.GBN38308.1 ARANE.GBN38319.1 ARANE.GBN39649.1 ARANE.GBN75092.1 ARANE.GBN87623.1 ARANE.GBN96787.1
OG0012234	4	OG0012234: ARANE.GBN30225.1 ARGIO.g2652.t1 DYSDE.DSIL_00049201-RA DYSDE.DSIL_00064410-RA DYSDE.DSIL_00067669-RA DYSDE.DSIL_00067768-RA PARAS.XP_015926148.1 PARAS.XP_021001002.1 STEGO.KFM71670.1 TETRA.g16948.t1
OG0012371	3	OG0012371: ARANE.GBN75688.1 ARANE.GBO27479.1 ARGIO.g22507.t1 CENTR.XP_023228265.1 CENTR.XP_023228266.1 DYSDE.DSIL_00002059-RA LATRO.LHES000374-PA STEGO.KFM59314.1 TETRA.g28200.t1 TRICH.PRD31921.1
OG0012433	1	OG0012433: ARANE.GBM11931.1 ARANE.GBO19458.1 ARANE.GBO33072.1 ARANE.GBO33074.1 ARANE.GBO36008.1 ARANE.GBO36010.1 ARGIO.g22867.t1 LATRO.LHES014896-PA PARAS.XP_015912134.2 PARAS.XP_021004621.1
OG0013016	3	OG0013016: ARANE.GBM16320.1 ARGIO.g11436.t1 ARGIO.g11436.t2 CENTR.XP_023222195.1 CENTR.XP_023222196.1 STEGO.KFM60627.1 TETRA.g1208.t1 TRICH.PRD22542.1 TRICH.PRD28398.1
OG0013086	1	OG0013086: ARANE.GBM24704.1 ARGIO.g22516.t1 CENTR.XP_023212533.1 LATRO.LHES005815-PA PARAS.XP_021003887.1 PARAS.XP_021003888.1 STEGO.KFM77156.1 TETRA.g28241.t1 TRICH.PRD26392.1
OG0013102	3	OG0013102: ARANE.GBM26864.1 ARANE.GBM28730.1 ARGIO.g8176.t1 DYSDE.DSIL_00050140-RA LATRO.LHES006116-PA STEGO.KFM65057.1 TETRA.g24804.t1 TRICH.PRD33482.1 TRICH.PRD34561.1
OG0013591	1	OG0013591: ARANE.GBN00323.1 ARGIO.g18757.t1 CENTR.XP_023215780.1 CENTR.XP_023215781.1 CENTR.XP_023215782.1 DYSDE.DSIL_00013271-RA PARAS.XP_015928359.1 STEGO.KFM65637.1 TETRA.g38865.t1
OG0013819	1	OG0013819: ARANE.GBN55323.1 ARANE.GBN72902.1 ARANE.GBO46568.1 ARGIO.g17634.t1 DYSDE.DSIL_00063886-RA STEGO.KFM72864.1 STEGO.KFM72865.1 TETRA.g38797.t1 TETRA.g38797.t2
OG0013973	5	OG0013973: ARANE.GBN34984.1 ARANE.GBO38610.1 ARGIO.g10647.t1 CENTR.XP_023221037.1 CENTR.XP_023221038.1 DYSDE.DSIL_00047267-RA PARAS.XP_015922925.1 STEGO.KFM71008.1 TETRA.g6795.t1
OG0014475	1	OG0014475: ARANE.GBM00104.1 ARGIO.g1173.t1 DYSDE.DSIL_00020436-RA PARAS.XP_015913031.1 STEGO.KFM79664.1 STEGO.KFM81433.1 TETRA.g5329.t1 TRICH.PRD25084.1
OG0014661	2	OG0014661: ARANE.GBM21708.1 ARANE.GBM21712.1 ARANE.GBM21713.1 ARGIO.g9510.t1 ARGIO.g9511.t1 ARGIO.g9513.t1 ARGIO.g9587.t1 TRICH.PRD33754.1
OG0014691	1	OG0014691: ARANE.GBM25407.1 ARGIO.g21435.t1 CENTR.XP_023238299.1 DYSDE.DSIL_00066448-RA PARAS.XP_021002250.1 STEGO.KFM67613.1 TETRA.g26307.t1 TRICH.PRD25396.1
OG0014761	1	OG0014761: ARANE.GBM33807.1 ARANE.GBM33811.1 ARANE.GBM33814.1 ARANE.GBM33817.1 ARGIO.g22109.t1 ARGIO.g22111.t1 ARGIO.g22114.t1 ARGIO.g22116.t1
OG0015349	1	OG0015349: ARANE.GBN60594.1 ARGIO.g12273.t1 CENTR.XP_023228069.1 DYSDE.DSIL_00034424-RA LATRO.LHES001857-PA PARAS.XP_015917882.1 STEGO.KFM75041.1 TETRA.g29271.t1
OG0016034	1	OG0016034: ARANE.GBL84328.1 ARGIO.g18408.t1 LATRO.LHES017298-PA PARAS.XP_015921013.1 STEGO.KFM65692.1 TETRA.g18510.t1 TRICH.PRD20293.1
OG0016297	1	OG0016297: ARANE.GBM14690.1 ARGIO.g19347.t1 CENTR.XP_023215354.1 PARAS.XP_015908928.1 STEGO.KFM63309.1 TETRA.g28291.t1 TETRA.g31897.t1
OG0016308	1	OG0016308: ARANE.GBM15946.1 ARANE.GBN84808.1 ARGIO.g17503.t1 ARGIO.g4621.t1 ARGIO.g4622.t1 LATRO.LHES007816-PA LATRO.LHES011535-PA
OG0016873	1	OG0016873: ARANE.GBN13265.1 ARGIO.g22972.t1 DYSDE.DSIL_00004066-RA PARAS.XP_021001037.1 PARAS.XP_021001038.1 TETRA.g37513.t1 TRICH.PRD22277.1
OG0016927	2	OG0016927: ARANE.GBN29042.1 ARANE.GBN29048.1 ARANE.GBO07022.1 DYSDE.DSIL_00055939-RA PARAS.XP_015915051.2 PARAS.XP_021001153.1 PARAS.XP_021001159.1
OG0016951	1	OG0016951: ARANE.GBN38295.1 ARANE.GBN38296.1 ARGIO.g22740.t1 ARGIO.g22740.t2 PARAS.XP_015911802.1 PARAS.XP_021003028.1 STEGO.KFM81288.1
OG0017205	5	OG0017205: ARGIO.g1028.t1 CENTR.XP_023215803.1 DYSDE.DSIL_00010835-RA LATRO.LHES015417-PA PARAS.XP_015911895.1 TETRA.g4453.t1 TRICH.PRD33668.1
OG0017400	1	OG0017400: LATRO.LHES011312-PA LATRO.LHES012503-PA LATRO.LHES013249-PA LATRO.LHES013547-PA LATRO.LHES015125-PA LATRO.LHES016608-PA PARAS.XP_015912834.1
OG0017404	1	OG0017404: PARAS.XP_015910485.1 PARAS.XP_015927084.1 PARAS.XP_015927085.1 PARAS.XP_015927088.1 PARAS.XP_015929502.1 PARAS.XP_015929503.1 PARAS.XP_021000262.1
OG0017408	3	OG0017408: PARAS.XP_015912379.1 PARAS.XP_015918956.1 PARAS.XP_015918957.1 PARAS.XP_015918958.1 PARAS.XP_015918959.1 PARAS.XP_015918960.1 PARAS.XP_015918985.1
OG0018051	1	OG0018051: ARANE.GBM33819.1 ARGIO.g22108.t1 ARGIO.g22110.t1 ARGIO.g22112.t1 ARGIO.g22115.t1 ARGIO.g22117.t1
OG0018077	1	OG0018077: ARANE.GBM37091.1 ARANE.GBM37092.1 ARANE.GBM37097.1 ARANE.GBM37100.1 ARGIO.g16870.t1 STEGO.KFM59303.1
OG0018509	5	OG0018509: ARANE.GBN29124.1 ARGIO.g8366.t1 ARGIO.g9287.t1 TRICH.PRD19734.1 TRICH.PRD22720.1 TRICH.PRD26396.1
OG0018576	2	OG0018576: ARANE.GBN50867.1 ARGIO.g19007.t1 LATRO.LHES008757-PA PARAS.XP_015905445.1 PARAS.XP_015905446.1 TETRA.g31513.t1
OG0018604	2	OG0018604: ARANE.GBN59406.1 ARANE.GBN59408.1 ARANE.GBN68931.1 ARANE.GBN78230.1 ARGIO.g13295.t1 DYSDE.DSIL_00040993-RA
OG0018874	1	OG0018874: ARANE.GBN16084.1 ARGIO.g11620.t1 ARGIO.g9516.t1 ARGIO.g9522.t1 ARGIO.g9523.t1 ARGIO.g9525.t1
OG0019047	2	OG0019047: CENTR.XP_023226974.1 CENTR.XP_023244120.1 DYSDE.DSIL_00065605-RA LATRO.LHES000110-PA PARAS.XP_015922490.1 TETRA.g5780.t1
OG0020040	1	OG0020040: ARANE.GBM32102.1 ARANE.GBN55872.1 ARANE.GBO30207.1 ARGIO.g7120.t1 ARGIO.g7127.t1
OG0020288	1	OG0020288: ARANE.GBM65859.1 ARANE.GBN03455.1 ARGIO.g11057.t1 ARGIO.g19222.t1 ARGIO.g19223.t1
OG0020515	1	OG0020515: ARANE.GBN04242.1 ARANE.GBN93955.1 ARGIO.g22105.t1 ARGIO.g22106.t1 ARGIO.g22107.t1
OG0020694	1	OG0020694: ARANE.GBN37186.1 ARANE.GBN51213.1 ARANE.GBN97375.1 ARANE.GBO37314.1 CENTR.XP_023239397.1
OG0020724	1	OG0020724: ARANE.GBN44580.1 ARANE.GBN86439.1 ARANE.GBN91332.1 ARANE.GBN91609.1 ARANE.GBN91611.1
OG0021178	2	OG0021178: ARANE.GBM87231.1 ARANE.GBM87268.1 ARANE.GBM87648.1 ARANE.GBM87733.1 TRICH.PRD18729.1
OG0021323	1	OG0021323: CENTR.XP_023209988.1 CENTR.XP_023209989.1 CENTR.XP_023212785.1 CENTR.XP_023212791.1 CENTR.XP_023213525.1
OG0021678	1	OG0021678: LATRO.LHES009725-PA LATRO.LHES009726-PA STEGO.KFM78546.1 STEGO.KFM78547.1 TETRA.g11840.t1
OG0021703	2	OG0021703: PARAS.XP_015912111.2 PARAS.XP_015912114.1 PARAS.XP_015920499.1 PARAS.XP_020999925.1 PARAS.XP_020999958.1
OG0022198	3	OG0022198: ARANE.GBL92869.1 ARGIO.g12912.t1 PARAS.XP_015920662.1 TETRA.g9228.t1
OG0022991	1	OG0022991: ARANE.GBM77923.1 ARANE.GBM77924.1 ARGIO.g22524.t1 ARGIO.g22525.t1
OG0023855	1	OG0023855: ARANE.GBN80647.1 ARGIO.g606.t1 PARAS.XP_015919352.1 STEGO.KFM75783.1
OG0024848	1	OG0024848: ARANE.GBM06268.1 ARANE.GBN41482.1 ARANE.GBN42886.1 ARANE.GBN79444.1
OG0025074	1	OG0025074: ARANE.GBN19949.1 ARANE.GBN51645.1 ARANE.GBN59674.1 ARANE.GBN67448.1
OG0025504	1	OG0025504: ARGIO.g4488.t1 ARGIO.g4488.t2 PARAS.XP_015921356.1 TETRA.g20918.t1
OG0025686	1	OG0025686: CENTR.XP_023217912.1 CENTR.XP_023217931.1 CENTR.XP_023217943.1 CENTR.XP_023217944.1
OG0026645	2	OG0026645: ARANE.GBL77956.1 ARGIO.g16636.t1 ARGIO.g16636.t2
OG0027202	2	OG0027202: ARANE.GBM17457.1 ARGIO.g21467.t1 ARGIO.g21468.t1
OG0027482	1	OG0027482: ARANE.GBM40117.1 ARGIO.g18575.t1 TRICH.PRD34404.1
OG0028064	1	OG0028064: ARANE.GBM90341.1 PARAS.XP_015911672.1 PARAS.XP_021002157.1
OG0029724	1	OG0029724: ARANE.GBM06229.1 ARANE.GBM64366.1 ARANE.GBM74942.1
OG0029930	1	OG0029930: ARGIO.g21466.t1 PARAS.XP_021001042.1 PARAS.XP_021001043.1
OG0030969	1	OG0030969: PARAS.XP_015912949.1 PARAS.XP_021000059.1 PARAS.XP_021000276.1
OG0031012	1	OG0031012: PARAS.XP_015925233.1 PARAS.XP_015926612.1 PARAS.XP_015926613.1
OG0031035	3	OG0031035: PARAS.XP_015929421.1 PARAS.XP_015929440.1 PARAS.XP_015929441.1
OG0032815	1	OG0032815: ARANE.GBM17462.1 ARGIO.g21833.t1
OG0032836	1	OG0032836: ARANE.GBM18254.1 ARGIO.g15868.t1
OG0032909	1	OG0032909: ARANE.GBM21724.1 ARGIO.g9509.t1
OG0033181	1	OG0033181: ARANE.GBM31525.1 ARGIO.g16814.t1
OG0034825	1	OG0034825: ARANE.GBM89912.1 ARGIO.g12690.t1
OG0034938	1	OG0034938: ARANE.GBM94046.1 ARGIO.g13654.t1
OG0035001	1	OG0035001: ARANE.GBM96455.1 ARANE.GBM96457.1
OG0035211	1	OG0035211: ARANE.GBN05610.1 TETRA.g20890.t1
OG0039272	1	OG0039272: ARANE.GBM65717.1 CENTR.XP_023217654.1
OG0039853	1	OG0039853: ARANE.GBM19964.1 ARANE.GBM88272.1
OG0040506	1	OG0040506: ARGIO.g16126.t1 ARGIO.g16126.t2
OG0040718	2	OG0040718: CENTR.XP_023214187.1 CENTR.XP_023218966.1
OG0042679	2	OG0042679: PARAS.XP_015916902.1 PARAS.XP_015916903.1
OG0042730	2	OG0042730: PARAS.XP_015923612.1 PARAS.XP_015927239.1
OG0042788	2	OG0042788: PARAS.XP_015929435.1 PARAS.XP_021003812.1
OG0056054	2	OG0056054: ARANE.GBM44663.1
OG0064118	1	OG0064118: ARANE.GBM96418.1
OG0070087	1	OG0070087: ARANE.GBN38646.1
OG0072634	1	OG0072634: ARANE.GBN58434.1
OG0074144	1	OG0074144: ARANE.GBN71198.1
OG0078213	1	OG0078213: ARANE.GBN98126.1
OG0080633	1	OG0080633: ARANE.GBO13067.1
OG0083726	1	OG0083726: ARANE.GBO32086.1
OG0088777	1	OG0088777: ARANE.GBM65701.1
OG0091888	1	OG0091888: ARANE.GBL62664.1
OG0093138	1	OG0093138: ARANE.GBM76288.1
OG0095482	1	OG0095482: ARGIO.g285.t1
OG0098240	1	OG0098240: ARGIO.g22518.t1
OG0098697	1	OG0098697: CENTR.XP_023214819.1
OG0098909	1	OG0098909: CENTR.XP_023218733.1
OG0099456	1	OG0099456: CENTR.XP_023229533.1
OG0099911	1	OG0099911: CENTR.XP_023238474.1
OG0100131	1	OG0100131: CENTR.XP_023242948.1
OG0104381	1	OG0104381: DYSDE.DSIL_00080305-RA
OG0108219	1	OG0108219: LATRO.LHES006911-PA
OG0108668	1	OG0108668: LATRO.LHES010341-PA
OG0109891	1	OG0109891: PARAS.XP_015914985.1
OG0110151	1	OG0110151: PARAS.XP_015925230.1
OG0110245	1	OG0110245: PARAS.XP_015929434.1
OG0110297	1	OG0110297: PARAS.XP_021000047.1
OG0112214	1	OG0112214: STEGO.KFM65835.1
OG0115022	1	OG0115022: STEGO.KFM81506.1
OG0122822	1	OG0122822: TETRA.g26533.t1

## Sheet: Suppl.Table9
Supplementary Table 9. Chemosensory genes in spider genomes. Six chemonsensory families are represented, including gustatory receptors (GR), ionotrophic receptors (IR) associated with the ionotropic glutamate receptors superfamily (iGluR), odorant binding protein-like (OBP-like), the Niemann-Pick Type C2 (NPC2) families, candidate carrier proteins (CCP) and the sensory neuron membrane proteins re…
Species	GR				IR/iGluR				OBP-like				NPC2				CCP				CD36-SNMP
	Total	Genes	Partial	Ψ	Total	Genes	Partial	Ψ	Total	Genes	Partial	Ψ	Total	Genes	Partial	Ψ	Total	Genes	Partial	Ψ	Total	Genes	Partial	Ψ
C. sculpturatus	1648	986	656	6	531	384	143	4	2	2	o	0	22	20	2	0	1	0	1	0	14	6	8	0
D. silvatica	127	91	35	1	443	324	119	0	4	4	0	0	7	7	0	0	7	3	4	0	11	4	7	0
S. mimosarum	243	133	109	1	59	29	30	0	4	4	0	0	17	15	2	0	9	6	3	0	10	6	4	0
L. hesperus	84	52	32	0	62	27	35	0	2	1	1	0	19	11	8	0	6	4	2	0	10	3	7	0
P. tepidariorum	783	532	251	0	145	135	10	0	3	3	0	0	21	19	2	0	30	23	7	0	8	8	0	0
T. kauaiensis	252	149	93	10	236	150	67	19	5	4	1	0	11	10	1	0	14	13	1	0	11	8	2	1
N. clavipes	522	244	277	1	153	89	64	0	1	0	1	0	10	8	2	0	1	0	1	0	16	2	14	0
A. ventricosus	1436	653	777	6	185	124	61	0	2	1	1	0	23	18	5	0	28	13	15	0	10	3	7	0
A. bruennichii	500	306	194	0	119	111	8	0	2	1	1	0	17	17	0	0	41	38	3	0	8	8	0	0
Total	5595	3146	2424	25	1933	1373	537	23	25	20	5	0	147	125	22	0	137	100	37	0	98	48	49	1

[truncated: 1 more sheets: Suppl.Table10]
